# Supplementary material for: Impacts of Human Activity and Climate Change on the Suitable Habitats for Xanthium spinosum in China
Source: Plants (Basel). 2025 Jan 21;14(3):306. doi: 10.3390/plants14030306 (PMC11819725; doi:10.3390/plants14030306)
Supplement: Supplementary file 1 [file plants-14-00306-s001.zip]

Archive with 3 entries (3 files):
- Table S1. all_occ-xan.csv
- Table S1. Xan_in_model.csv
- Table S2.pdf
