# Supplementary material for: Impacts of Human Activity and Climate Change on the Suitable Habitats for Xanthium spinosum in China
Source: Plants (Basel). 2025 Jan 21;14(3):306. doi: 10.3390/plants14030306 (PMC11819725; doi:10.3390/plants14030306)
Supplement: Supplementary file 1 [file plants-14-00306-s001.zip › Table S1. all_occ-xan.csv]

	Species	Long	Lat	country	year	source
1	Xanthium spinosum	-65.710229	-26.953283	Argentina	2024	GBIF
2	Xanthium spinosum	138.680145	-32.887341	Australia	2024	GBIF
3	Xanthium spinosum	-71.158178	-34.841526	Chile	2024	GBIF
4	Xanthium spinosum	-57.753165	-35.110376	Argentina	2024	GBIF
5	Xanthium spinosum	30.007108	-26.501494	South Africa	2024	GBIF
6	Xanthium spinosum	2.631375	41.767486	Spain	2024	GBIF
7	Xanthium spinosum	-60.585218	-30.782753	Argentina	2024	GBIF
8	Xanthium spinosum	144.602161	-37.76642	Australia	2024	GBIF
9	Xanthium spinosum	149.880661	-33.137024	Australia	2024	GBIF
10	Xanthium spinosum	149.848313	-33.123873	Australia	2024	GBIF
11	Xanthium spinosum	-71.6267	-33.623842	Chile	2024	GBIF
12	Xanthium spinosum	-0.68443	38.901178	Spain	2024	GBIF
13	Xanthium spinosum	-60.410267	-34.616722	Argentina	2024	GBIF
14	Xanthium spinosum	30.372856	-29.698964	South Africa	2024	GBIF
15	Xanthium spinosum	-58.834551	-30.63815	Argentina	2024	GBIF
16	Xanthium spinosum	149.244101	-35.36466	Australia	2024	GBIF
17	Xanthium spinosum	-58.867365	-33.340111	Argentina	2024	GBIF
18	Xanthium spinosum	-1.129995	40.319187	Spain	2024	GBIF
19	Xanthium spinosum	-71.626713	-33.62392	Chile	2024	GBIF
20	Xanthium spinosum	149.083908	-35.181114	Australia	2024	GBIF
21	Xanthium spinosum	146.756161	-35.987903	Australia	2024	GBIF
22	Xanthium spinosum	149.624288	-33.463827	Australia	2024	GBIF
23	Xanthium spinosum	149.334148	-33.496738	Australia	2024	GBIF
24	Xanthium spinosum	150.761547	-31.839689	Australia	2024	GBIF
25	Xanthium spinosum	25.616373	-31.74398	South Africa	2024	GBIF
26	Xanthium spinosum	20.912909	39.601782	Greece	2024	GBIF
27	Xanthium spinosum	-66.096261	-32.909477	Argentina	2024	GBIF
28	Xanthium spinosum	142.639117	-38.33084	Australia	2024	GBIF
29	Xanthium spinosum	26.507787	-33.31149	South Africa	2024	GBIF
30	Xanthium spinosum	144.960755	-35.905655	Australia	2024	GBIF
31	Xanthium spinosum	27.957586	-29.105963	Lesotho	2024	GBIF
32	Xanthium spinosum	149.914933	-36.897297	Australia	2024	GBIF
33	Xanthium spinosum	145.075026	-37.681261	Australia	2024	GBIF
34	Xanthium spinosum	-58.801603	-34.372793	Argentina	2024	GBIF
35	Xanthium spinosum	174.719218	-36.868216	New Zealand	2024	GBIF
36	Xanthium spinosum	-66.097136	-32.908356	Argentina	2024	GBIF
37	Xanthium spinosum	-2.796257	36.756374	Spain	2024	GBIF
38	Xanthium spinosum	-58.172634	-34.761587	Argentina	2024	GBIF
39	Xanthium spinosum	26.032447	-32.583938	South Africa	2024	GBIF
40	Xanthium spinosum	145.192013	-37.979008	Australia	2024	GBIF
41	Xanthium spinosum	28.267473	-30.928413	South Africa	2024	GBIF
42	Xanthium spinosum	20.318459	-33.481434	South Africa	2024	GBIF
43	Xanthium spinosum	-71.226172	-29.923772	Chile	2024	GBIF
44	Xanthium spinosum	-61.014603	-31.323066	Argentina	2024	GBIF
45	Xanthium spinosum	-63.636681	-38.943903	Argentina	2024	GBIF
46	Xanthium spinosum	28.308307	-25.891707	South Africa	2024	GBIF
47	Xanthium spinosum	144.82706	-37.824758	Australia	2024	GBIF
48	Xanthium spinosum	149.220103	-32.884755	Australia	2024	GBIF
49	Xanthium spinosum	-70.274807	-32.904562	Chile	2024	GBIF
50	Xanthium spinosum	-70.489594	-25.408706	Chile	2024	GBIF
51	Xanthium spinosum	145.668573	-35.096368	Australia	2024	GBIF
52	Xanthium spinosum	37.37608	5.644883	Ethiopia	2024	GBIF
53	Xanthium spinosum	143.33415	-32.16252	Australia	2024	GBIF
54	Xanthium spinosum	149.315342	-33.463386	Australia	2024	GBIF
55	Xanthium spinosum	149.018654	-35.276362	Australia	2024	GBIF
56	Xanthium spinosum	28.314951	-25.613151	South Africa	2024	GBIF
57	Xanthium spinosum	45.813933	45.870892	Russian Federation	2024	GBIF
58	Xanthium spinosum	19.592233	-34.086625	South Africa	2024	GBIF
59	Xanthium spinosum	19.610978	-34.071801	South Africa	2024	GBIF
60	Xanthium spinosum	146.670047	-37.762022	Australia	2024	GBIF
61	Xanthium spinosum	144.314271	-36.086031	Australia	2024	GBIF
62	Xanthium spinosum	-59.062858	-34.588553	Argentina	2024	GBIF
63	Xanthium spinosum	151.585695	-28.916838	Australia	2024	GBIF
64	Xanthium spinosum	150.795148	-34.15528	Australia	2024	GBIF
65	Xanthium spinosum	151.31554	-26.649502	Australia	2024	GBIF
66	Xanthium spinosum	27.976631	-29.121208	Lesotho	2024	GBIF
67	Xanthium spinosum	18.749645	-34.062033	South Africa	2024	GBIF
68	Xanthium spinosum	144.152143	-35.650845	Australia	2024	GBIF
69	Xanthium spinosum	-65.2596	-23.208034	Argentina	2024	GBIF
70	Xanthium spinosum	142.066545	-34.170403	Australia	2024	GBIF
71	Xanthium spinosum	-56.959549	-34.115446	Uruguay	2024	GBIF
72	Xanthium spinosum	19.611061	-34.071853	South Africa	2024	GBIF
73	Xanthium spinosum	145.470535	-38.068027	Australia	2024	GBIF
74	Xanthium spinosum	144.414612	-38.006036	Australia	2024	GBIF
75	Xanthium spinosum	145.362967	-37.687856	Australia	2024	GBIF
76	Xanthium spinosum	-65.719163	-22.776189	Argentina	2024	GBIF
77	Xanthium spinosum	141.725021	-31.07605	Australia	2024	GBIF
78	Xanthium spinosum	141.662552	-31.116314	Australia	2024	GBIF
79	Xanthium spinosum	141.806641	-31.02556	Australia	2024	GBIF
80	Xanthium spinosum	141.709839	-31.087202	Australia	2024	GBIF
81	Xanthium spinosum	141.687271	-31.0086	Australia	2024	GBIF
82	Xanthium spinosum	-71.725205	-13.626422	Peru	2024	GBIF
83	Xanthium spinosum	146.427475	-33.221375	Australia	2024	GBIF
84	Xanthium spinosum	19.612467	-34.071597	South Africa	2024	GBIF
85	Xanthium spinosum	136.930916	-32.640251	Australia	2024	GBIF
86	Xanthium spinosum	47.243859	42.978403	Russian Federation	2024	GBIF
87	Xanthium spinosum	18.259483	-33.317934	South Africa	2024	GBIF
88	Xanthium spinosum	-69.450156	-33.296217	Argentina	2024	GBIF
89	Xanthium spinosum	149.759619	-33.458056	Australia	2024	GBIF
90	Xanthium spinosum	144.331414	-36.66643	Australia	2024	GBIF
91	Xanthium spinosum	144.737861	-36.122532	Australia	2024	GBIF
92	Xanthium spinosum	138.489785	-34.663826	Australia	2024	GBIF
93	Xanthium spinosum	138.562079	-35.019969	Australia	2024	GBIF
94	Xanthium spinosum	25.39715	-30.683486	South Africa	2024	GBIF
95	Xanthium spinosum	144.21158	-37.054033	Australia	2024	GBIF
96	Xanthium spinosum	-65.644687	-39.31811	Argentina	2024	GBIF
97	Xanthium spinosum	148.251229	-33.327354	Australia	2024	GBIF
98	Xanthium spinosum	144.347882	-35.767243	Australia	2024	GBIF
99	Xanthium spinosum	144.752142	-36.12307	Australia	2024	GBIF
100	Xanthium spinosum	151.211756	-30.433279	Australia	2024	GBIF
101	Xanthium spinosum	35.121019	31.322498	Israel	2024	GBIF
102	Xanthium spinosum	19.135827	-34.290278	South Africa	2024	GBIF
103	Xanthium spinosum	20.608157	-34.318562	South Africa	2024	GBIF
104	Xanthium spinosum	145.015704	-37.58613	Australia	2024	GBIF
105	Xanthium spinosum	-66.138666	-17.407222	Bolivia (Plurinational State of)	2024	GBIF
106	Xanthium spinosum	18.562224	-33.738128	South Africa	2024	GBIF
107	Xanthium spinosum	-63.727988	-35.690178	Argentina	2024	GBIF
108	Xanthium spinosum	-66.120633	-17.432585	Bolivia (Plurinational State of)	2024	GBIF
109	Xanthium spinosum	2.699977	41.837592	Spain	2024	GBIF
110	Xanthium spinosum	18.555665	-33.736511	South Africa	2024	GBIF
111	Xanthium spinosum	-58.814306	-34.763169	Argentina	2024	GBIF
112	Xanthium spinosum	26.033999	-33.249998	South Africa	2024	GBIF
113	Xanthium spinosum	45.47165	46.378762	Russian Federation	2024	GBIF
114	Xanthium spinosum	151.255152	-26.668011	Australia	2024	GBIF
115	Xanthium spinosum	21.910366	-34.242578	South Africa	2024	GBIF
116	Xanthium spinosum	28.423102	-30.268582	South Africa	2024	GBIF
117	Xanthium spinosum	18.61209	-33.685647	South Africa	2024	GBIF
118	Xanthium spinosum	-8.3683	37.923134	Portugal	2024	GBIF
119	Xanthium spinosum	143.268511	-36.571432	Australia	2024	GBIF
120	Xanthium spinosum	-70.092139	-33.28644	Chile	2024	GBIF
121	Xanthium spinosum	145.831187	-34.022477	Australia	2024	GBIF
122	Xanthium spinosum	144.407701	-35.904346	Australia	2024	GBIF
123	Xanthium spinosum	-62.081092	-38.05617	Argentina	2024	GBIF
124	Xanthium spinosum	-62.346858	-34.346613	Argentina	2024	GBIF
125	Xanthium spinosum	45.947422	44.617245	Russian Federation	2024	GBIF
126	Xanthium spinosum	-116.791213	33.402292	United States of America	2024	GBIF
127	Xanthium spinosum	-64.474968	-31.103739	Argentina	2024	GBIF
128	Xanthium spinosum	36.756959	45.221039	Russian Federation	2024	GBIF
129	Xanthium spinosum	147.389022	-35.120169	Australia	2024	GBIF
130	Xanthium spinosum	-65.911204	-39.201071	Argentina	2024	GBIF
131	Xanthium spinosum	-1.525738	41.837287	Spain	2024	GBIF
132	Xanthium spinosum	139.076745	-33.678907	Australia	2024	GBIF
133	Xanthium spinosum	35.729955	36.767439	Türkiye	2024	GBIF
134	Xanthium spinosum	26.969539	-28.623425	South Africa	2024	GBIF
135	Xanthium spinosum	34.963676	32.671083	Israel	2024	GBIF
136	Xanthium spinosum	42.599187	42.382973	Georgia	2024	GBIF
137	Xanthium spinosum	-6.337603	32.137755	Morocco	2024	GBIF
138	Xanthium spinosum	-8.188408	37.995223	Portugal	2024	GBIF
139	Xanthium spinosum	2.583382	41.985676	Spain	2024	GBIF
140	Xanthium spinosum	-58.463278	-33.039422	Argentina	2024	GBIF
141	Xanthium spinosum	-5.60984	37.938813	Spain	2024	GBIF
142	Xanthium spinosum	150.002531	-33.304986	Australia	2024	GBIF
143	Xanthium spinosum	32.560058	34.720719	Cyprus	2024	GBIF
144	Xanthium spinosum	-6.969828	38.885778	Spain	2024	GBIF
145	Xanthium spinosum	18.387102	-34.01233	South Africa	2024	GBIF
146	Xanthium spinosum	19.517564	46.402835	Hungary	2024	GBIF
147	Xanthium spinosum	23.39836	41.238562	Greece	2024	GBIF
148	Xanthium spinosum	-6.307747	37.152078	Spain	2024	GBIF
149	Xanthium spinosum	47.61563	48.956555	Kazakhstan	2024	GBIF
150	Xanthium spinosum	-7.04045	41.157589	Portugal	2024	GBIF
151	Xanthium spinosum	9.02	42.33	France	2024	GBIF
152	Xanthium spinosum	45.620308	45.600545	Russian Federation	2024	GBIF
153	Xanthium spinosum	-2.796155	36.756325	Spain	2024	GBIF
154	Xanthium spinosum	-2.796148	36.756287	Spain	2024	GBIF
155	Xanthium spinosum	65.85621	38.853767	Uzbekistan	2024	GBIF
156	Xanthium spinosum	22.868763	37.890288	Greece	2024	GBIF
157	Xanthium spinosum	27.160986	39.509422	Türkiye	2024	GBIF
158	Xanthium spinosum	34.84822	31.706574	Israel	2024	GBIF
159	Xanthium spinosum	2.711378	42.10442	Spain	2024	GBIF
160	Xanthium spinosum	26.297821	40.119972	Türkiye	2024	GBIF
161	Xanthium spinosum	68.948485	40.696583	Uzbekistan	2024	GBIF
162	Xanthium spinosum	1.886187	41.539452	Spain	2024	GBIF
163	Xanthium spinosum	20.624937	44.668631	Serbia	2024	GBIF
164	Xanthium spinosum	-116.434418	31.634548	Mexico	2024	GBIF
165	Xanthium spinosum	21.080776	40.160843	Greece	2024	GBIF
166	Xanthium spinosum	-8.983288	39.411683	Portugal	2024	GBIF
167	Xanthium spinosum	-3.7894	40.947168	Spain	2024	GBIF
168	Xanthium spinosum	27.371269	39.447205	Türkiye	2024	GBIF
169	Xanthium spinosum	-3.999093	39.795236	Spain	2024	GBIF
170	Xanthium spinosum	11.852473	42.654374	Italy	2024	GBIF
171	Xanthium spinosum	144.028564	-37.191487	Australia	2024	GBIF
172	Xanthium spinosum	-1.597675	39.475082	Spain	2024	GBIF
173	Xanthium spinosum	-1.59816	39.474873	Spain	2024	GBIF
174	Xanthium spinosum	-1.884243	40.841146	Spain	2024	GBIF
175	Xanthium spinosum	41.890908	43.804855	Russian Federation	2024	GBIF
176	Xanthium spinosum	41.907129	43.807742	Russian Federation	2024	GBIF
177	Xanthium spinosum	-117.723627	33.752238	United States of America	2024	GBIF
178	Xanthium spinosum	0.209025	40.929353	Spain	2024	GBIF
179	Xanthium spinosum	-3.280435	40.705749	Spain	2024	GBIF
180	Xanthium spinosum	-8.224014	38.639985	Portugal	2024	GBIF
181	Xanthium spinosum	-5.158708	42.394932	Spain	2024	GBIF
182	Xanthium spinosum	12.075553	42.1338	Italy	2024	GBIF
183	Xanthium spinosum	20.0983	46.5697	Hungary	2024	GBIF
184	Xanthium spinosum	47.876047	41.421438	Russian Federation	2024	GBIF
185	Xanthium spinosum	21.798222	48.591296	Slovakia	2024	GBIF
186	Xanthium spinosum	21.797023	48.59495	Slovakia	2024	GBIF
187	Xanthium spinosum	-122.743019	38.456453	United States of America	2024	GBIF
188	Xanthium spinosum	44.947967	41.54901	Georgia	2024	GBIF
189	Xanthium spinosum	29.141501	47.027774	Moldova, Republic of	2024	GBIF
190	Xanthium spinosum	2.767688	42.152797	Spain	2024	GBIF
191	Xanthium spinosum	19.54706	41.035534	Albania	2024	GBIF
192	Xanthium spinosum	-121.721206	37.177614	United States of America	2024	GBIF
193	Xanthium spinosum	17.055699	39.140465	Italy	2024	GBIF
194	Xanthium spinosum	1.887303	41.538745	Spain	2024	GBIF
195	Xanthium spinosum	-1.079776	42.915305	Spain	2024	GBIF
196	Xanthium spinosum	2.75969	41.670158	Spain	2024	GBIF
197	Xanthium spinosum	2.760583	41.670971	Spain	2024	GBIF
198	Xanthium spinosum	-122.081931	37.91862	United States of America	2024	GBIF
199	Xanthium spinosum	-2.79653	36.757342	Spain	2024	GBIF
200	Xanthium spinosum	13.963999	42.576457	Italy	2024	GBIF
201	Xanthium spinosum	-120.091072	34.003161	United States of America	2024	GBIF
202	Xanthium spinosum	-63.269168	-28.889366	Argentina	2024	GBIF
203	Xanthium spinosum	20.015241	46.238956	Hungary	2024	GBIF
204	Xanthium spinosum	-5.173453	36.768253	Spain	2024	GBIF
205	Xanthium spinosum	45.566	45.721029	Russian Federation	2024	GBIF
206	Xanthium spinosum	2.380584	41.63447	Spain	2024	GBIF
207	Xanthium spinosum	-5.64965	42.033939	Spain	2024	GBIF
208	Xanthium spinosum	21.989447	39.610321	Greece	2024	GBIF
209	Xanthium spinosum	-119.449592	34.380047	United States of America	2024	GBIF
210	Xanthium spinosum	46.8329	43.070892	Russian Federation	2024	GBIF
211	Xanthium spinosum	28.059962	43.343749	Bulgaria	2024	GBIF
212	Xanthium spinosum	-118.802895	34.300483	United States of America	2024	GBIF
213	Xanthium spinosum	-121.512812	36.976075	United States of America	2024	GBIF
214	Xanthium spinosum	-2.863494	36.806583	Spain	2024	GBIF
215	Xanthium spinosum	12.758511	41.916959	Italy	2024	GBIF
216	Xanthium spinosum	1.891337	41.54517	Spain	2024	GBIF
217	Xanthium spinosum	19.224372	47.722092	Hungary	2024	GBIF
218	Xanthium spinosum	-121.703494	36.600189	United States of America	2024	GBIF
219	Xanthium spinosum	18.287425	42.707662	Bosnia and Herzegovina	2024	GBIF
220	Xanthium spinosum	33.810986	44.943156	Ukraine	2024	GBIF
221	Xanthium spinosum	-3.503131	39.867877	Spain	2024	GBIF
222	Xanthium spinosum	-3.642776	41.367564	Spain	2024	GBIF
223	Xanthium spinosum	44.633216	41.582876	Georgia	2024	GBIF
224	Xanthium spinosum	21.797363	48.596382	Slovakia	2024	GBIF
225	Xanthium spinosum	2.24259	42.059077	Spain	2024	GBIF
226	Xanthium spinosum	46.949148	42.352125	Russian Federation	2024	GBIF
227	Xanthium spinosum	35.220913	38.201855	Türkiye	2024	GBIF
228	Xanthium spinosum	-4.710443	43.145733	Spain	2024	GBIF
229	Xanthium spinosum	43.42376	46.655636	Russian Federation	2024	GBIF
230	Xanthium spinosum	45.924958	41.624313	Georgia	2024	GBIF
231	Xanthium spinosum	-121.263909	39.233646	United States of America	2024	GBIF
232	Xanthium spinosum	-5.61032	37.971	Spain	2024	GBIF
233	Xanthium spinosum	13.747954	41.965968	Italy	2024	GBIF
234	Xanthium spinosum	6.520356	37.045057	Algeria	2024	GBIF
235	Xanthium spinosum	43.358585	46.686694	Russian Federation	2024	GBIF
236	Xanthium spinosum	46.978642	42.977739	Russian Federation	2024	GBIF
237	Xanthium spinosum	-2.844942	36.987527	Spain	2024	GBIF
238	Xanthium spinosum	-1.598737	39.475534	Spain	2024	GBIF
239	Xanthium spinosum	2.193545	41.563486	Spain	2024	GBIF
240	Xanthium spinosum	-2.923755	42.758926	Spain	2024	GBIF
241	Xanthium spinosum	-2.848217	36.987061	Spain	2024	GBIF
242	Xanthium spinosum	-2.848217	36.98708	Spain	2024	GBIF
243	Xanthium spinosum	-2.848178	36.987095	Spain	2024	GBIF
244	Xanthium spinosum	-3.489067	41.628296	Spain	2024	GBIF
245	Xanthium spinosum	-122.292962	37.938488	United States of America	2024	GBIF
246	Xanthium spinosum	-122.292197	37.943638	United States of America	2024	GBIF
247	Xanthium spinosum	26.925667	46.843139	Romania	2024	GBIF
248	Xanthium spinosum	-0.635889	45.656103	France	2024	GBIF
249	Xanthium spinosum	145.01125	-35.841806	Australia	2023	GBIF
250	Xanthium spinosum	145.01025	-35.841694	Australia	2023	GBIF
251	Xanthium spinosum	145.154294	-38.082252	Australia	2023	GBIF
252	Xanthium spinosum	29.948648	-24.555897	South Africa	2023	GBIF
253	Xanthium spinosum	18.795241	-33.799354	South Africa	2023	GBIF
254	Xanthium spinosum	142.636526	-38.324845	Australia	2023	GBIF
255	Xanthium spinosum	145.962726	-41.408449	Australia	2023	GBIF
256	Xanthium spinosum	146.605358	-36.151559	Australia	2023	GBIF
257	Xanthium spinosum	145.668634	-35.096576	Australia	2023	GBIF
258	Xanthium spinosum	-69.188963	-32.956391	Argentina	2023	GBIF
259	Xanthium spinosum	44.2104	45.834664	Russian Federation	2023	GBIF
260	Xanthium spinosum	-73.533817	-39.923494	Chile	2023	GBIF
261	Xanthium spinosum	-60.932027	-31.682156	Argentina	2023	GBIF
262	Xanthium spinosum	-57.752193	-35.181942	Argentina	2023	GBIF
263	Xanthium spinosum	145.351608	-37.68372	Australia	2023	GBIF
264	Xanthium spinosum	-65.998416	-42.76944	Argentina	2023	GBIF
265	Xanthium spinosum	-58.850322	-34.668866	Argentina	2023	GBIF
266	Xanthium spinosum	-64.508083	-31.962937	Argentina	2023	GBIF
267	Xanthium spinosum	-63.756887	-42.153318	Argentina	2023	GBIF
268	Xanthium spinosum	-59.301866	-28.490015	Argentina	2023	GBIF
269	Xanthium spinosum	-70.101394	-42.65847	Argentina	2023	GBIF
270	Xanthium spinosum	145.010889	-35.841306	Australia	2023	GBIF
271	Xanthium spinosum	145.152929	-34.259699	Australia	2023	GBIF
272	Xanthium spinosum	145.010694	-35.842111	Australia	2023	GBIF
273	Xanthium spinosum	145.804406	-35.079874	Australia	2023	GBIF
274	Xanthium spinosum	144.909889	-35.79475	Australia	2023	GBIF
275	Xanthium spinosum	147.053914	-32.582025	Australia	2023	GBIF
276	Xanthium spinosum	145.735881	-35.071948	Australia	2023	GBIF
277	Xanthium spinosum	144.62753	-36.869587	Australia	2023	GBIF
278	Xanthium spinosum	-64.599867	-37.368794	Argentina	2023	GBIF
279	Xanthium spinosum	-63.690097	-35.687097	Argentina	2023	GBIF
280	Xanthium spinosum	-63.715596	-35.69489	Argentina	2023	GBIF
281	Xanthium spinosum	22.210518	-33.610352	South Africa	2023	GBIF
282	Xanthium spinosum	142.630367	-38.321299	Australia	2023	GBIF
283	Xanthium spinosum	145.404817	-37.65312	Australia	2023	GBIF
284	Xanthium spinosum	28.082525	-26.266695	South Africa	2023	GBIF
285	Xanthium spinosum	142.638845	-38.327134	Australia	2023	GBIF
286	Xanthium spinosum	147.069395	-38.126044	Australia	2023	GBIF
287	Xanthium spinosum	-59.288759	-37.42973	Argentina	2023	GBIF
288	Xanthium spinosum	175.305566	-37.773513	New Zealand	2023	GBIF
289	Xanthium spinosum	144.326214	-35.278648	Australia	2023	GBIF
290	Xanthium spinosum	31.356556	36.799783	Türkiye	2023	GBIF
291	Xanthium spinosum	145.35357	-37.683811	Australia	2023	GBIF
292	Xanthium spinosum	15.545231	41.761522	Italy	2023	GBIF
293	Xanthium spinosum	-64.174445	-42.538333	Argentina	2023	GBIF
294	Xanthium spinosum	145.490468	-37.674313	Australia	2023	GBIF
295	Xanthium spinosum	-3.684408	40.527627	Spain	2023	GBIF
296	Xanthium spinosum	-3.684337	40.527623	Spain	2023	GBIF
297	Xanthium spinosum	146.325013	-36.350429	Australia	2023	GBIF
298	Xanthium spinosum	47.433891	42.876405	Russian Federation	2023	GBIF
299	Xanthium spinosum	-57.971092	-38.049893	Argentina	2023	GBIF
300	Xanthium spinosum	145.368773	-35.140517	Australia	2023	GBIF
301	Xanthium spinosum	1.844241	42.113913	Spain	2023	GBIF
302	Xanthium spinosum	149.013287	-35.399617	Australia	2023	GBIF
303	Xanthium spinosum	145.807722	-35.075565	Australia	2023	GBIF
304	Xanthium spinosum	145.157375	-35.632334	Australia	2023	GBIF
305	Xanthium spinosum	149.011476	-35.399263	Australia	2023	GBIF
306	Xanthium spinosum	145.811809	-35.075091	Australia	2023	GBIF
307	Xanthium spinosum	145.753639	-35.078743	Australia	2023	GBIF
308	Xanthium spinosum	145.736467	-35.075575	Australia	2023	GBIF
309	Xanthium spinosum	145.746902	-35.069767	Australia	2023	GBIF
310	Xanthium spinosum	145.760736	-35.070363	Australia	2023	GBIF
311	Xanthium spinosum	145.83895	-35.984326	Australia	2023	GBIF
312	Xanthium spinosum	145.837347	-35.98411	Australia	2023	GBIF
313	Xanthium spinosum	145.83653	-35.982668	Australia	2023	GBIF
314	Xanthium spinosum	146.32031	-36.338562	Australia	2023	GBIF
315	Xanthium spinosum	-75.341355	-11.887195	Peru	2023	GBIF
316	Xanthium spinosum	-59.711996	-36.017559	Argentina	2023	GBIF
317	Xanthium spinosum	30.131046	46.297255	Ukraine	2023	GBIF
318	Xanthium spinosum	-73.020818	-36.751023	Chile	2023	GBIF
319	Xanthium spinosum	-71.005556	-31.576944	Chile	2023	GBIF
320	Xanthium spinosum	-64.40303	-36.920166	Argentina	2023	GBIF
321	Xanthium spinosum	142.610804	-35.779164	Australia	2023	GBIF
322	Xanthium spinosum	145.832084	-32.587714	Australia	2023	GBIF
323	Xanthium spinosum	145.888168	-35.943809	Australia	2023	GBIF
324	Xanthium spinosum	144.363596	-37.672938	Australia	2023	GBIF
325	Xanthium spinosum	-65.326472	-24.194862	Argentina	2023	GBIF
326	Xanthium spinosum	-65.294823	-24.152632	Argentina	2023	GBIF
327	Xanthium spinosum	144.314984	-35.836445	Australia	2023	GBIF
328	Xanthium spinosum	152.029969	-27.691283	Australia	2023	GBIF
329	Xanthium spinosum	142.263147	-34.369582	Australia	2023	GBIF
330	Xanthium spinosum	147.902628	-36.203079	Australia	2023	GBIF
331	Xanthium spinosum	139.512778	-34.3175	Australia	2023	GBIF
332	Xanthium spinosum	-60.03656	-30.603715	Argentina	2023	GBIF
333	Xanthium spinosum	27.096067	-27.697989	South Africa	2023	GBIF
334	Xanthium spinosum	175.309325	-37.776457	New Zealand	2023	GBIF
335	Xanthium spinosum	-60.754061	-31.696003	Argentina	2023	GBIF
336	Xanthium spinosum	141.699875	-31.086508	Australia	2023	GBIF
337	Xanthium spinosum	146.263097	-36.668683	Australia	2023	GBIF
338	Xanthium spinosum	-59.300857	-26.373424	Argentina	2023	GBIF
339	Xanthium spinosum	-57.853963	-38.263653	Argentina	2023	GBIF
340	Xanthium spinosum	145.10115	-37.141633	Australia	2023	GBIF
341	Xanthium spinosum	-64.695285	-31.997009	Argentina	2023	GBIF
342	Xanthium spinosum	143.714126	-34.292208	Australia	2023	GBIF
343	Xanthium spinosum	147.48876	-30.959365	Australia	2023	GBIF
344	Xanthium spinosum	145.996756	-35.473453	Australia	2023	GBIF
345	Xanthium spinosum	149.76539	-34.8614	Australia	2023	GBIF
346	Xanthium spinosum	147.50976	-30.769092	Australia	2023	GBIF
347	Xanthium spinosum	143.530466	-34.177809	Australia	2023	GBIF
348	Xanthium spinosum	149.590638	-32.186603	Australia	2023	GBIF
349	Xanthium spinosum	146.203134	-35.35505	Australia	2023	GBIF
350	Xanthium spinosum	149.065234	-35.49966	Australia	2023	GBIF
351	Xanthium spinosum	144.880951	-35.500391	Australia	2023	GBIF
352	Xanthium spinosum	145.05729	-35.84085	Australia	2023	GBIF
353	Xanthium spinosum	149.946892	-32.415616	Australia	2023	GBIF
354	Xanthium spinosum	149.77132	-34.84829	Australia	2023	GBIF
355	Xanthium spinosum	145.544652	-33.49234	Australia	2023	GBIF
356	Xanthium spinosum	146.113673	-34.829846	Australia	2023	GBIF
357	Xanthium spinosum	147.518502	-31.045771	Australia	2023	GBIF
358	Xanthium spinosum	149.576497	-32.190914	Australia	2023	GBIF
359	Xanthium spinosum	145.44063	-33.55036	Australia	2023	GBIF
360	Xanthium spinosum	147.714527	-30.791342	Australia	2023	GBIF
361	Xanthium spinosum	145.16115	-33.362504	Australia	2023	GBIF
362	Xanthium spinosum	148.817499	-34.02615	Australia	2023	GBIF
363	Xanthium spinosum	147.838421	-31.681639	Australia	2023	GBIF
364	Xanthium spinosum	-62.995017	-35.00665	Argentina	2023	GBIF
365	Xanthium spinosum	144.985833	-35.526667	Australia	2023	GBIF
366	Xanthium spinosum	-60.269055	-31.261898	Argentina	2023	GBIF
367	Xanthium spinosum	142.21104	-34.223338	Australia	2023	GBIF
368	Xanthium spinosum	-71.043853	-35.436228	Chile	2023	GBIF
369	Xanthium spinosum	142.446666	-36.078296	Australia	2023	GBIF
370	Xanthium spinosum	142.632042	-38.341213	Australia	2023	GBIF
371	Xanthium spinosum	145.573058	-36.246545	Australia	2023	GBIF
372	Xanthium spinosum	139.50934	-34.090369	Australia	2023	GBIF
373	Xanthium spinosum	138.707296	-34.718231	Australia	2023	GBIF
374	Xanthium spinosum	33.734883	44.618358	Ukraine	2023	GBIF
375	Xanthium spinosum	149.572841	-32.574572	Australia	2023	GBIF
376	Xanthium spinosum	149.719907	-33.624943	Australia	2023	GBIF
377	Xanthium spinosum	142.529531	-38.362815	Australia	2023	GBIF
378	Xanthium spinosum	25.012992	-31.604499	South Africa	2023	GBIF
379	Xanthium spinosum	25.013202	-31.599505	South Africa	2023	GBIF
380	Xanthium spinosum	25.012844	-31.606912	South Africa	2023	GBIF
381	Xanthium spinosum	138.8286	-35.404246	Australia	2023	GBIF
382	Xanthium spinosum	27.255377	46.049563	Romania	2023	GBIF
383	Xanthium spinosum	-54.992948	-34.901617	Uruguay	2023	GBIF
384	Xanthium spinosum	-74.258604	-12.935221	Peru	2023	GBIF
385	Xanthium spinosum	-63.677839	-35.056249	Argentina	2023	GBIF
386	Xanthium spinosum	-74.293425	-12.926725	Peru	2023	GBIF
387	Xanthium spinosum	26.058575	-29.011042	South Africa	2023	GBIF
388	Xanthium spinosum	-65.915607	-38.144661	Argentina	2023	GBIF
389	Xanthium spinosum	22.239395	-33.665547	South Africa	2023	GBIF
390	Xanthium spinosum	146.041194	-36.317637	Australia	2023	GBIF
391	Xanthium spinosum	147.237541	-31.477899	Australia	2023	GBIF
392	Xanthium spinosum	144.58815	-37.862663	Australia	2023	GBIF
393	Xanthium spinosum	148.039829	-31.695511	Australia	2023	GBIF
394	Xanthium spinosum	-2.226577	42.603803	Spain	2023	GBIF
395	Xanthium spinosum	147.712099	-31.570497	Australia	2023	GBIF
396	Xanthium spinosum	143.580443	-34.033713	Australia	2023	GBIF
397	Xanthium spinosum	149.861934	-32.335189	Australia	2023	GBIF
398	Xanthium spinosum	147.79479	-31.65626	Australia	2023	GBIF
399	Xanthium spinosum	145.026472	-35.855472	Australia	2023	GBIF
400	Xanthium spinosum	145.386894	-33.514644	Australia	2023	GBIF
401	Xanthium spinosum	144.734349	-32.315406	Australia	2023	GBIF
402	Xanthium spinosum	149.578989	-32.183775	Australia	2023	GBIF
403	Xanthium spinosum	146.4717	-33.195024	Australia	2023	GBIF
404	Xanthium spinosum	147.781919	-31.751402	Australia	2023	GBIF
405	Xanthium spinosum	145.962794	-34.751376	Australia	2023	GBIF
406	Xanthium spinosum	145.490252	-33.476118	Australia	2023	GBIF
407	Xanthium spinosum	145.32133	-33.416335	Australia	2023	GBIF
408	Xanthium spinosum	147.821185	-31.714356	Australia	2023	GBIF
409	Xanthium spinosum	-62.128285	-38.048006	Argentina	2023	GBIF
410	Xanthium spinosum	9.512447	42.150248	France	2023	GBIF
411	Xanthium spinosum	47.32195	46.33111	Russian Federation	2023	GBIF
412	Xanthium spinosum	-58.141569	-34.788536	Argentina	2023	GBIF
413	Xanthium spinosum	143.350862	-36.267167	Australia	2023	GBIF
414	Xanthium spinosum	47.21276	42.418118	Russian Federation	2023	GBIF
415	Xanthium spinosum	138.817415	-34.6459	Australia	2023	GBIF
416	Xanthium spinosum	142.371464	-34.22284	Australia	2023	GBIF
417	Xanthium spinosum	1.853553	41.665595	Spain	2023	GBIF
418	Xanthium spinosum	47.028828	42.451946	Russian Federation	2023	GBIF
419	Xanthium spinosum	-5.946937	37.440532	Spain	2023	GBIF
420	Xanthium spinosum	-56.568267	-33.836071	Uruguay	2023	GBIF
421	Xanthium spinosum	12.077328	42.133125	Italy	2023	GBIF
422	Xanthium spinosum	12.077401	42.13311	Italy	2023	GBIF
423	Xanthium spinosum	-2.796343	36.756363	Spain	2023	GBIF
424	Xanthium spinosum	-2.796183	36.756145	Spain	2023	GBIF
425	Xanthium spinosum	-62.128189	-38.047968	Argentina	2023	GBIF
426	Xanthium spinosum	145.014402	-37.184849	Australia	2023	GBIF
427	Xanthium spinosum	147.350403	-35.099594	Australia	2023	GBIF
428	Xanthium spinosum	138.608278	-32.727756	Australia	2023	GBIF
429	Xanthium spinosum	8.854334	41.799271	#N/A	#N/A	GBIF
430	Xanthium spinosum	47.249001	41.670687	Russian Federation	2023	GBIF
431	Xanthium spinosum	144.843613	-34.517197	Australia	2023	GBIF
432	Xanthium spinosum	47.818914	41.435543	Russian Federation	2023	GBIF
433	Xanthium spinosum	147.513252	-30.810721	Australia	2023	GBIF
434	Xanthium spinosum	2.132705	41.426123	Spain	2023	GBIF
435	Xanthium spinosum	45.215746	41.44685	Georgia	2023	GBIF
436	Xanthium spinosum	146.575103	-30.504188	Australia	2023	GBIF
437	Xanthium spinosum	-6.71065	41.37578	Portugal	2023	GBIF
438	Xanthium spinosum	148.274797	-30.910041	Australia	2023	GBIF
439	Xanthium spinosum	148.841666	-33.346983	Australia	2023	GBIF
440	Xanthium spinosum	148.833986	-35.022328	Australia	2023	GBIF
441	Xanthium spinosum	150.458926	-32.113911	Australia	2023	GBIF
442	Xanthium spinosum	144.576785	-33.25239	Australia	2023	GBIF
443	Xanthium spinosum	147.569881	-31.111981	Australia	2023	GBIF
444	Xanthium spinosum	144.996265	-33.026602	Australia	2023	GBIF
445	Xanthium spinosum	149.035472	-36.422438	Australia	2023	GBIF
446	Xanthium spinosum	142.379421	-32.751298	Australia	2023	GBIF
447	Xanthium spinosum	149.805136	-32.193908	Australia	2023	GBIF
448	Xanthium spinosum	147.576865	-30.23958	Australia	2023	GBIF
449	Xanthium spinosum	147.604977	-34.862528	Australia	2023	GBIF
450	Xanthium spinosum	149.935213	-32.831607	Australia	2023	GBIF
451	Xanthium spinosum	2.90111	42.200454	Spain	2023	GBIF
452	Xanthium spinosum	45.366173	45.445759	Russian Federation	2023	GBIF
453	Xanthium spinosum	-0.953679	41.704132	Spain	2023	GBIF
454	Xanthium spinosum	-2.796358	36.756977	Spain	2023	GBIF
455	Xanthium spinosum	-121.966329	38.291971	United States of America	2023	GBIF
456	Xanthium spinosum	44.375802	45.773523	Russian Federation	2023	GBIF
457	Xanthium spinosum	44.435003	45.727631	Russian Federation	2023	GBIF
458	Xanthium spinosum	-118.898483	34.436305	United States of America	2023	GBIF
459	Xanthium spinosum	-122.162802	37.935973	United States of America	2023	GBIF
460	Xanthium spinosum	2.901561	42.200593	Spain	2023	GBIF
461	Xanthium spinosum	-9.216609	39.374605	Portugal	2023	GBIF
462	Xanthium spinosum	2.097233	41.413517	Spain	2023	GBIF
463	Xanthium spinosum	2.097803	41.413942	Spain	2023	GBIF
464	Xanthium spinosum	-122.00949	37.805128	United States of America	2023	GBIF
465	Xanthium spinosum	-124.192368	40.612016	United States of America	2023	GBIF
466	Xanthium spinosum	44.435335	46.841473	Russian Federation	2023	GBIF
467	Xanthium spinosum	44.470057	46.19993	Russian Federation	2023	GBIF
468	Xanthium spinosum	-117.6126	33.427352	United States of America	2023	GBIF
469	Xanthium spinosum	-1.488291	42.692545	Spain	2023	GBIF
470	Xanthium spinosum	-1.77585	42.802052	Spain	2023	GBIF
471	Xanthium spinosum	-6.25519	36.583582	Spain	2023	GBIF
472	Xanthium spinosum	6.2	53	Netherlands	2023	GBIF
473	Xanthium spinosum	145.409084	-34.802815	Australia	2023	GBIF
474	Xanthium spinosum	-0.42	40.15	Spain	2023	GBIF
475	Xanthium spinosum	-0.41	40.15	Spain	2023	GBIF
476	Xanthium spinosum	-0.4	40.15	Spain	2023	GBIF
477	Xanthium spinosum	-0.42	40.16	Spain	2023	GBIF
478	Xanthium spinosum	-0.41	40.16	Spain	2023	GBIF
479	Xanthium spinosum	-0.4	40.16	Spain	2023	GBIF
480	Xanthium spinosum	-0.44	40.13	Spain	2023	GBIF
481	Xanthium spinosum	-0.45	40.14	Spain	2023	GBIF
482	Xanthium spinosum	-0.45	40.13	Spain	2023	GBIF
483	Xanthium spinosum	-0.44	40.14	Spain	2023	GBIF
484	Xanthium spinosum	-0.42	40.14	Spain	2023	GBIF
485	Xanthium spinosum	-0.43	40.15	Spain	2023	GBIF
486	Xanthium spinosum	3.65879	50.48076	Belgium	2023	GBIF
487	Xanthium spinosum	19.975861	40.688572	Albania	2023	GBIF
488	Xanthium spinosum	10.650687	53.730335	Germany	2023	GBIF
489	Xanthium spinosum	2.839851	42.002655	Spain	2023	GBIF
490	Xanthium spinosum	-6.440794	36.987815	Spain	2023	GBIF
491	Xanthium spinosum	-1.668304	42.018277	Spain	2023	GBIF
492	Xanthium spinosum	43.967872	46.902797	Russian Federation	2023	GBIF
493	Xanthium spinosum	-121.999245	37.792775	United States of America	2023	GBIF
494	Xanthium spinosum	35.174174	32.756383	Israel	2023	GBIF
495	Xanthium spinosum	-2.852492	36.985367	Spain	2023	GBIF
496	Xanthium spinosum	-2.8583	36.984138	Spain	2023	GBIF
497	Xanthium spinosum	42.323903	47.495717	Russian Federation	2023	GBIF
498	Xanthium spinosum	43.039914	43.465805	Russian Federation	2023	GBIF
499	Xanthium spinosum	42.024698	44.215616	Russian Federation	2023	GBIF
500	Xanthium spinosum	51.531306	36.370508	Iran (Islamic Republic of)	2023	GBIF
501	Xanthium spinosum	0.535837	42.28368	Spain	2023	GBIF
502	Xanthium spinosum	2.0961	41.413715	Spain	2023	GBIF
503	Xanthium spinosum	2.096877	41.413977	Spain	2023	GBIF
504	Xanthium spinosum	32.066434	47.10688	Ukraine	2023	GBIF
505	Xanthium spinosum	44.095366	46.113574	Russian Federation	2023	GBIF
506	Xanthium spinosum	35.060979	44.867821	Ukraine	2023	GBIF
507	Xanthium spinosum	-118.83767	34.302495	United States of America	2023	GBIF
508	Xanthium spinosum	-121.70533	36.599645	United States of America	2023	GBIF
509	Xanthium spinosum	2.099504	41.422054	Spain	2023	GBIF
510	Xanthium spinosum	20.710367	45.799705	Romania	2023	GBIF
511	Xanthium spinosum	-0.074022	42.120204	Spain	2023	GBIF
512	Xanthium spinosum	145.16257	-36.201907	Australia	2023	GBIF
513	Xanthium spinosum	3.894253	43.568445	France	2023	GBIF
514	Xanthium spinosum	26.878891	45.135614	Romania	2023	GBIF
515	Xanthium spinosum	44.478678	48.604899	Russian Federation	2023	GBIF
516	Xanthium spinosum	44.468602	48.600947	Russian Federation	2023	GBIF
517	Xanthium spinosum	43.06627	46.20107	Russian Federation	2023	GBIF
518	Xanthium spinosum	44.511982	47.63674	Russian Federation	2023	GBIF
519	Xanthium spinosum	1.38002	41.645317	Spain	2023	GBIF
520	Xanthium spinosum	6.465443	36.269433	Algeria	2023	GBIF
521	Xanthium spinosum	44.460477	48.59985	Russian Federation	2023	GBIF
522	Xanthium spinosum	43.420661	46.655734	Russian Federation	2023	GBIF
523	Xanthium spinosum	-3.932584	39.800286	Spain	2023	GBIF
524	Xanthium spinosum	-120.072383	33.978605	United States of America	2023	GBIF
525	Xanthium spinosum	43.346973	46.659127	Russian Federation	2023	GBIF
526	Xanthium spinosum	19.852595	40.385794	Albania	2023	GBIF
527	Xanthium spinosum	26.269945	39.243811	Greece	2023	GBIF
528	Xanthium spinosum	45.078384	40.916564	Armenia	2023	GBIF
529	Xanthium spinosum	-2.561892	38.610513	Spain	2023	GBIF
530	Xanthium spinosum	-3.771591	40.209339	Spain	2023	GBIF
531	Xanthium spinosum	150.784278	-30.261604	Australia	2023	GBIF
532	Xanthium spinosum	47.492004	42.987248	Russian Federation	2023	GBIF
533	Xanthium spinosum	46.593101	43.284106	Russian Federation	2023	GBIF
534	Xanthium spinosum	46.593787	43.283997	Russian Federation	2023	GBIF
535	Xanthium spinosum	42.06785	43.28826	#N/A	#N/A	GBIF
536	Xanthium spinosum	0.243509	42.051422	Spain	2023	GBIF
537	Xanthium spinosum	-2.937415	42.705475	Spain	2023	GBIF
538	Xanthium spinosum	46.226718	39.42568	Armenia	2023	GBIF
539	Xanthium spinosum	150.732744	-30.338938	Australia	2023	GBIF
540	Xanthium spinosum	3.94425	51.13608	Belgium	2023	GBIF
541	Xanthium spinosum	-117.19667	32.907433	United States of America	2023	GBIF
542	Xanthium spinosum	43.285356	41.380267	Georgia	2023	GBIF
543	Xanthium spinosum	148.177848	-33.441628	Australia	2023	GBIF
544	Xanthium spinosum	-5.98315	40.877617	Spain	2023	GBIF
545	Xanthium spinosum	14.487336	45.065446	Croatia	2023	GBIF
546	Xanthium spinosum	73.940892	42.66955	Kyrgyzstan	2023	GBIF
547	Xanthium spinosum	-9.375954	39.096741	Portugal	2023	GBIF
548	Xanthium spinosum	43.690749	46.466928	Russian Federation	2023	GBIF
549	Xanthium spinosum	43.68757	46.346277	Russian Federation	2023	GBIF
550	Xanthium spinosum	43.68795	46.309461	Russian Federation	2023	GBIF
551	Xanthium spinosum	43.75449	46.280275	Russian Federation	2023	GBIF
552	Xanthium spinosum	148.59874	-32.247553	Australia	2023	GBIF
553	Xanthium spinosum	-68.939484	-32.896831	Argentina	2023	GBIF
554	Xanthium spinosum	-121.958111	37.666495	United States of America	2023	GBIF
555	Xanthium spinosum	2.170967	41.489769	Spain	2023	GBIF
556	Xanthium spinosum	30.600957	46.797458	Ukraine	2023	GBIF
557	Xanthium spinosum	-122.278947	38.388828	United States of America	2023	GBIF
558	Xanthium spinosum	46.9613	42.3888	Russian Federation	2023	GBIF
559	Xanthium spinosum	46.930011	42.638039	Russian Federation	2023	GBIF
560	Xanthium spinosum	-122.310678	37.955505	United States of America	2023	GBIF
561	Xanthium spinosum	44.641767	40.966367	Armenia	2023	GBIF
562	Xanthium spinosum	23.72143	46.542714	Romania	2023	GBIF
563	Xanthium spinosum	43.1629	43.2969	Russian Federation	2023	GBIF
564	Xanthium spinosum	43.21714	42.543457	Georgia	2023	GBIF
565	Xanthium spinosum	16.098687	40.462203	Italy	2023	GBIF
566	Xanthium spinosum	-117.809755	33.588756	United States of America	2023	GBIF
567	Xanthium spinosum	-3.442891	41.006928	Spain	2023	GBIF
568	Xanthium spinosum	2.172613	41.498085	Spain	2023	GBIF
569	Xanthium spinosum	-8.713295	40.14132	Portugal	2023	GBIF
570	Xanthium spinosum	-117.92464	33.894367	United States of America	2023	GBIF
571	Xanthium spinosum	45.176753	44.599353	Russian Federation	2023	GBIF
572	Xanthium spinosum	16.442478	40.377292	Italy	2023	GBIF
573	Xanthium spinosum	-121.978455	37.862563	United States of America	2023	GBIF
574	Xanthium spinosum	-7.306921	39.717393	Portugal	2023	GBIF
575	Xanthium spinosum	11.254334	43.3338	Italy	2023	GBIF
576	Xanthium spinosum	2.626526	41.967943	Spain	2023	GBIF
577	Xanthium spinosum	-121.717903	36.600303	United States of America	2023	GBIF
578	Xanthium spinosum	-2.861772	36.737362	Spain	2023	GBIF
579	Xanthium spinosum	-2.86204	36.737492	Spain	2023	GBIF
580	Xanthium spinosum	47.9379	46.9948	Russian Federation	2023	GBIF
581	Xanthium spinosum	-2.795245	36.756092	Spain	2023	GBIF
582	Xanthium spinosum	16.849394	40.923155	Italy	2023	GBIF
583	Xanthium spinosum	-5.723511	41.273573	Spain	2023	GBIF
584	Xanthium spinosum	9.06959	42.657894	France	2023	GBIF
585	Xanthium spinosum	-3.176204	40.465214	Spain	2023	GBIF
586	Xanthium spinosum	45.356561	41.459967	Georgia	2023	GBIF
587	Xanthium spinosum	42.518575	47.9852	Russian Federation	2023	GBIF
588	Xanthium spinosum	46.362567	46.306062	Russian Federation	2023	GBIF
589	Xanthium spinosum	3.041262	42.245823	Spain	2023	GBIF
590	Xanthium spinosum	5.962107	44.024301	France	2023	GBIF
591	Xanthium spinosum	20.009168	39.769416	Albania	2023	GBIF
592	Xanthium spinosum	46.230547	37.809892	Iran (Islamic Republic of)	2023	GBIF
593	Xanthium spinosum	-2.795237	36.755947	Spain	2023	GBIF
594	Xanthium spinosum	30.721027	46.573645	Ukraine	2023	GBIF
595	Xanthium spinosum	-121.951287	37.868033	United States of America	2023	GBIF
596	Xanthium spinosum	-121.9516	37.86773	United States of America	2023	GBIF
597	Xanthium spinosum	69.566103	41.37026	Uzbekistan	2023	GBIF
598	Xanthium spinosum	44.510158	47.058747	Russian Federation	2023	GBIF
599	Xanthium spinosum	22.869012	37.89028	Greece	2023	GBIF
600	Xanthium spinosum	31.185028	46.729829	Ukraine	2023	GBIF
601	Xanthium spinosum	42.53064	49.582844	Russian Federation	2023	GBIF
602	Xanthium spinosum	-5.425728	31.447299	Morocco	2023	GBIF
603	Xanthium spinosum	47.106716	47.123456	Russian Federation	2023	GBIF
604	Xanthium spinosum	73.940756	42.669464	Kyrgyzstan	2023	GBIF
605	Xanthium spinosum	36.384843	45.355216	Ukraine	2023	GBIF
606	Xanthium spinosum	3.142327	34.685672	Algeria	2023	GBIF
607	Xanthium spinosum	5.9	51.55	Netherlands	2023	GBIF
608	Xanthium spinosum	-1.866116	42.91964	Spain	2023	GBIF
609	Xanthium spinosum	145.339121	-34.770852	Australia	2023	GBIF
610	Xanthium spinosum	145.502121	-34.854855	Australia	2023	GBIF
611	Xanthium spinosum	1.893655	41.533798	Spain	2023	GBIF
612	Xanthium spinosum	10.330602	43.740332	Italy	2023	GBIF
613	Xanthium spinosum	2.782483	42.139688	Spain	2023	GBIF
614	Xanthium spinosum	4.829785	43.560469	France	2023	GBIF
615	Xanthium spinosum	29.413676	46.296981	Ukraine	2023	GBIF
616	Xanthium spinosum	-122.009457	37.804913	United States of America	2023	GBIF
617	Xanthium spinosum	2.572222	42.739769	France	2023	GBIF
618	Xanthium spinosum	44.608544	46.003463	Russian Federation	2023	GBIF
619	Xanthium spinosum	3.128713	41.866654	Spain	2023	GBIF
620	Xanthium spinosum	29.414367	46.300203	Ukraine	2023	GBIF
621	Xanthium spinosum	0.376342	41.009717	Spain	2023	GBIF
622	Xanthium spinosum	-2.237803	36.814251	Spain	2023	GBIF
623	Xanthium spinosum	16.552876	43.575962	Croatia	2023	GBIF
624	Xanthium spinosum	-121.824212	39.688647	United States of America	2023	GBIF
625	Xanthium spinosum	46.097206	41.448101	Georgia	2023	GBIF
626	Xanthium spinosum	46.097202	41.448101	Georgia	2023	GBIF
627	Xanthium spinosum	-1.760073	41.992566	Spain	2023	GBIF
628	Xanthium spinosum	43.488499	46.131039	Russian Federation	2023	GBIF
629	Xanthium spinosum	-2.235598	36.816166	Spain	2023	GBIF
630	Xanthium spinosum	30.670255	46.710282	Ukraine	2023	GBIF
631	Xanthium spinosum	44.859005	41.582792	Georgia	2023	GBIF
632	Xanthium spinosum	12.079399	42.133203	Italy	2023	GBIF
633	Xanthium spinosum	75.829109	44.194071	Kazakhstan	2023	GBIF
634	Xanthium spinosum	43.531462	46.080182	Russian Federation	2023	GBIF
635	Xanthium spinosum	2.200306	41.696099	Spain	2023	GBIF
636	Xanthium spinosum	-117.669	33.478055	United States of America	2023	GBIF
637	Xanthium spinosum	-104.710512	32.210858	United States of America	2023	GBIF
638	Xanthium spinosum	3.109696	42.178595	Spain	2023	GBIF
639	Xanthium spinosum	23.262266	42.778493	Bulgaria	2023	GBIF
640	Xanthium spinosum	2.063389	41.570145	Spain	2023	GBIF
641	Xanthium spinosum	-1.873735	42.743952	Spain	2023	GBIF
642	Xanthium spinosum	-121.51873	36.840422	United States of America	2023	GBIF
643	Xanthium spinosum	47.24476	42.98083	Russian Federation	2023	GBIF
644	Xanthium spinosum	19.652972	46.206212	Hungary	2023	GBIF
645	Xanthium spinosum	-122.31023	37.267542	United States of America	2023	GBIF
646	Xanthium spinosum	-7.418195	31.145873	Morocco	2023	GBIF
647	Xanthium spinosum	-2.796413	36.756409	Spain	2023	GBIF
648	Xanthium spinosum	-2.79619	36.756279	Spain	2023	GBIF
649	Xanthium spinosum	28.682699	44.524184	Romania	2023	GBIF
650	Xanthium spinosum	29.503734	45.438153	Ukraine	2023	GBIF
651	Xanthium spinosum	-3.638213	40.490516	Spain	2023	GBIF
652	Xanthium spinosum	71.482666	41.100193	Uzbekistan	2023	GBIF
653	Xanthium spinosum	20.669702	46.290001	Hungary	2023	GBIF
654	Xanthium spinosum	17.900656	48.222833	Slovakia	2023	GBIF
655	Xanthium spinosum	-118.357193	33.373474	United States of America	2023	GBIF
656	Xanthium spinosum	6.9	52.6	Netherlands	2023	GBIF
657	Xanthium spinosum	8.366292	44.199987	Italy	2023	GBIF
658	Xanthium spinosum	-1.871108	42.026196	Spain	2023	GBIF
659	Xanthium spinosum	-3.6586	37.166767	Spain	2023	GBIF
660	Xanthium spinosum	6.4	52.7	Netherlands	2023	GBIF
661	Xanthium spinosum	24.629713	35.309505	Greece	2023	GBIF
662	Xanthium spinosum	6.55	53.35	Netherlands	2023	GBIF
663	Xanthium spinosum	-5.237061	36.7267	Spain	2023	GBIF
664	Xanthium spinosum	2.079423	42.035771	Spain	2023	GBIF
665	Xanthium spinosum	-1.770784	42.845982	Spain	2023	GBIF
666	Xanthium spinosum	4.849176	43.624619	France	2023	GBIF
667	Xanthium spinosum	3.06599	43.2919	France	2023	GBIF
668	Xanthium spinosum	144.614842	-34.84573	Australia	2023	GBIF
669	Xanthium spinosum	147.05326	-35.746851	Australia	2023	GBIF
670	Xanthium spinosum	24.703194	40.970776	Greece	2023	GBIF
671	Xanthium spinosum	19.585144	46.472345	Hungary	2023	GBIF
672	Xanthium spinosum	46.617826	43.257434	Russian Federation	2023	GBIF
673	Xanthium spinosum	-8.531142	39.408612	Portugal	2023	GBIF
674	Xanthium spinosum	44.741837	40.115295	Armenia	2023	GBIF
675	Xanthium spinosum	43.394694	45.928399	Russian Federation	2023	GBIF
676	Xanthium spinosum	35.166586	31.853973	Palestine, State of	2023	GBIF
677	Xanthium spinosum	-122.275047	37.912933	United States of America	2023	GBIF
678	Xanthium spinosum	-122.275537	37.912587	United States of America	2023	GBIF
679	Xanthium spinosum	42.932958	46.143033	Russian Federation	2023	GBIF
680	Xanthium spinosum	-122.718928	38.353602	United States of America	2023	GBIF
681	Xanthium spinosum	-117.64085	33.481172	United States of America	2023	GBIF
682	Xanthium spinosum	21.326667	46.165556	Romania	2023	GBIF
683	Xanthium spinosum	27.303658	45.833137	Romania	2023	GBIF
684	Xanthium spinosum	1.972733	41.991747	Spain	2023	GBIF
685	Xanthium spinosum	15.539405	40.368657	Italy	2023	GBIF
686	Xanthium spinosum	-121.70523	36.599608	United States of America	2023	GBIF
687	Xanthium spinosum	2.539797	42.004136	Spain	2023	GBIF
688	Xanthium spinosum	-121.584679	36.486999	United States of America	2023	GBIF
689	Xanthium spinosum	-3.039311	38.0691	Spain	2023	GBIF
690	Xanthium spinosum	5.94975	43.918763	France	2023	GBIF
691	Xanthium spinosum	27.002886	45.554328	Romania	2023	GBIF
692	Xanthium spinosum	26.94804	45.562888	Romania	2023	GBIF
693	Xanthium spinosum	6.537396	36.24448	Algeria	2023	GBIF
694	Xanthium spinosum	-119.960492	37.503227	United States of America	2023	GBIF
695	Xanthium spinosum	21.029596	40.830291	Greece	2023	GBIF
696	Xanthium spinosum	21.078813	40.789042	Greece	2023	GBIF
697	Xanthium spinosum	35.337053	32.23421	Palestine, State of	2023	GBIF
698	Xanthium spinosum	140.513879	-32.462853	Australia	2023	GBIF
699	Xanthium spinosum	24.466312	35.173612	Greece	2023	GBIF
700	Xanthium spinosum	44.956081	48.501954	Russian Federation	2023	GBIF
701	Xanthium spinosum	2.760433	42.185983	Spain	2023	GBIF
702	Xanthium spinosum	9.377522	42.349986	France	2023	GBIF
703	Xanthium spinosum	-121.694044	36.614819	United States of America	2023	GBIF
704	Xanthium spinosum	-1.374884	42.434672	Spain	2023	GBIF
705	Xanthium spinosum	47.830129	50.191758	Kazakhstan	2023	GBIF
706	Xanthium spinosum	48.714178	49.73204	Kazakhstan	2023	GBIF
707	Xanthium spinosum	48.708611	49.744534	Kazakhstan	2023	GBIF
708	Xanthium spinosum	-121.694115	36.614909	United States of America	2023	GBIF
709	Xanthium spinosum	4.829338	43.560353	France	2023	GBIF
710	Xanthium spinosum	-3.449857	40.894614	Spain	2023	GBIF
711	Xanthium spinosum	9.30965	42.230275	France	2023	GBIF
712	Xanthium spinosum	20.674046	39.93295	Greece	2023	GBIF
713	Xanthium spinosum	2.009586	41.414108	Spain	2023	GBIF
714	Xanthium spinosum	-2.86298	41.734266	Spain	2023	GBIF
715	Xanthium spinosum	-121.594749	36.480614	United States of America	2023	GBIF
716	Xanthium spinosum	-3.700314	40.596012	Spain	2023	GBIF
717	Xanthium spinosum	27.129578	45.47259	Romania	2023	GBIF
718	Xanthium spinosum	4.716618	43.963283	France	2023	GBIF
719	Xanthium spinosum	4.781775	43.992147	France	2023	GBIF
720	Xanthium spinosum	-122.649261	38.350578	United States of America	2023	GBIF
721	Xanthium spinosum	3.418627	43.685435	France	2023	GBIF
722	Xanthium spinosum	-3.795703	40.457956	Spain	2023	GBIF
723	Xanthium spinosum	3.416052	43.687277	France	2023	GBIF
724	Xanthium spinosum	34.804453	30.660847	Israel	2023	GBIF
725	Xanthium spinosum	-122.29196	37.943976	United States of America	2023	GBIF
726	Xanthium spinosum	21.592883	41.325403	North Macedonia	2023	GBIF
727	Xanthium spinosum	-1.266086	34.482425	Algeria	2023	GBIF
728	Xanthium spinosum	2.340399	41.627962	Spain	2023	GBIF
729	Xanthium spinosum	3.418544	43.685491	France	2023	GBIF
730	Xanthium spinosum	-61.344578	-29.252019	Argentina	2023	GBIF
731	Xanthium spinosum	-3.520178	40.746118	Spain	2023	GBIF
732	Xanthium spinosum	9.213	42.105	#N/A	#N/A	GBIF
733	Xanthium spinosum	9.175	42.522	#N/A	#N/A	GBIF
734	Xanthium spinosum	14.541626	40.636103	Italy	2023	GBIF
735	Xanthium spinosum	39.215508	8.06365	Ethiopia	2023	GBIF
736	Xanthium spinosum	-5.645328	40.982537	Spain	2023	GBIF
737	Xanthium spinosum	8.790115	40.74232	Italy	2023	GBIF
738	Xanthium spinosum	-122.001352	37.945861	United States of America	2023	GBIF
739	Xanthium spinosum	5.9	51.15	Netherlands	2023	GBIF
740	Xanthium spinosum	-3.805756	37.596765	Spain	2023	GBIF
741	Xanthium spinosum	1.840301	42.114506	Spain	2023	GBIF
742	Xanthium spinosum	5.85	52.2	Netherlands	2023	GBIF
743	Xanthium spinosum	-2.643389	41.06488	Spain	2023	GBIF
744	Xanthium spinosum	-8.64078	37.712648	Portugal	2023	GBIF
745	Xanthium spinosum	2.325278	41.514725	Spain	2023	GBIF
746	Xanthium spinosum	144.453651	-33.571813	Australia	2023	GBIF
747	Xanthium spinosum	3.21178	50.73688	Belgium	2023	GBIF
748	Xanthium spinosum	143.37813	-31.572152	Australia	2023	GBIF
749	Xanthium spinosum	1.774927	42.234506	Spain	2023	GBIF
750	Xanthium spinosum	2.439315	41.621828	Spain	2023	GBIF
751	Xanthium spinosum	2.059933	41.354947	Spain	2023	GBIF
752	Xanthium spinosum	27.083194	38.391925	Türkiye	2023	GBIF
753	Xanthium spinosum	-122.162164	37.928067	United States of America	2023	GBIF
754	Xanthium spinosum	-118.375313	33.362922	United States of America	2023	GBIF
755	Xanthium spinosum	2.339998	41.625945	Spain	2023	GBIF
756	Xanthium spinosum	70.63735	43.413862	Kazakhstan	2023	GBIF
757	Xanthium spinosum	-122.009222	37.607472	United States of America	2023	GBIF
758	Xanthium spinosum	20.266911	45.460716	Serbia	2023	GBIF
759	Xanthium spinosum	145.209616	-38.055681	Australia	2023	GBIF
760	Xanthium spinosum	-3.949526	39.612875	Spain	2023	GBIF
761	Xanthium spinosum	-60.760361	-31.685945	Argentina	2023	GBIF
762	Xanthium spinosum	44.363787	47.000083	Russian Federation	2023	GBIF
763	Xanthium spinosum	-122.30912	37.95092	United States of America	2023	GBIF
764	Xanthium spinosum	-122.187251	38.189035	United States of America	2023	GBIF
765	Xanthium spinosum	-122.196049	38.187871	United States of America	2023	GBIF
766	Xanthium spinosum	-122.506381	38.210645	United States of America	2023	GBIF
767	Xanthium spinosum	150.056992	-34.569458	Australia	2023	GBIF
768	Xanthium spinosum	-63.716016	-35.775696	Argentina	2023	GBIF
769	Xanthium spinosum	-122.162193	37.927909	United States of America	2023	GBIF
770	Xanthium spinosum	3.860719	43.643039	France	2023	GBIF
771	Xanthium spinosum	-2.214862	42.532926	Spain	2023	GBIF
772	Xanthium spinosum	2.682028	41.843	Spain	2023	GBIF
773	Xanthium spinosum	144.704012	-37.860549	Australia	2023	GBIF
774	Xanthium spinosum	9.004702	39.711689	Italy	2023	GBIF
775	Xanthium spinosum	-58.848952	-27.465995	Argentina	2023	GBIF
776	Xanthium spinosum	48.375552	41.939046	Russian Federation	2023	GBIF
777	Xanthium spinosum	2.093409	41.415028	Spain	2023	GBIF
778	Xanthium spinosum	26.588551	-33.620942	South Africa	2023	GBIF
779	Xanthium spinosum	43.38265	41.842014	Georgia	2023	GBIF
780	Xanthium spinosum	-70.712077	-30.027443	Chile	2023	GBIF
781	Xanthium spinosum	145.040345	-37.756239	Australia	2023	GBIF
782	Xanthium spinosum	26.431717	-33.124769	South Africa	2023	GBIF
783	Xanthium spinosum	26.438944	-33.106314	South Africa	2023	GBIF
784	Xanthium spinosum	-71.080032	-34.449022	Chile	2023	GBIF
785	Xanthium spinosum	44.843789	41.793667	Georgia	2023	GBIF
786	Xanthium spinosum	18.533469	-33.810336	South Africa	2023	GBIF
787	Xanthium spinosum	44.83472	41.789545	Georgia	2023	GBIF
788	Xanthium spinosum	25.975739	-33.222268	South Africa	2023	GBIF
789	Xanthium spinosum	25.271662	39.879303	Greece	2023	GBIF
790	Xanthium spinosum	148.647678	-32.275694	Australia	2023	GBIF
791	Xanthium spinosum	-56.865455	-34.267402	Uruguay	2023	GBIF
792	Xanthium spinosum	-122.68515	38.403494	United States of America	2023	GBIF
793	Xanthium spinosum	-61.883281	-31.891755	Argentina	2023	GBIF
794	Xanthium spinosum	-118.42508	33.388634	United States of America	2023	GBIF
795	Xanthium spinosum	-70.97396	-30.699849	Chile	2023	GBIF
796	Xanthium spinosum	-60.723663	-31.611188	Argentina	2023	GBIF
797	Xanthium spinosum	30.767258	36.903776	Türkiye	2023	GBIF
798	Xanthium spinosum	146.407425	-34.543251	Australia	2023	GBIF
799	Xanthium spinosum	28.76481	-27.219218	South Africa	2023	GBIF
800	Xanthium spinosum	144.931654	-34.649721	Australia	2023	GBIF
801	Xanthium spinosum	145.039833	-35.891194	Australia	2022	GBIF
802	Xanthium spinosum	144.960032	-35.905865	Australia	2022	GBIF
803	Xanthium spinosum	33.866581	44.553975	Ukraine	2022	GBIF
804	Xanthium spinosum	35.793545	32.834197	Israel	2022	GBIF
805	Xanthium spinosum	34.720181	44.87562	Ukraine	2022	GBIF
806	Xanthium spinosum	142.23918	-34.288025	Australia	2022	GBIF
807	Xanthium spinosum	-60.817208	-32.911092	Argentina	2022	GBIF
808	Xanthium spinosum	-65.801383	-44.887704	Argentina	2022	GBIF
809	Xanthium spinosum	144.17409	-35.695472	Australia	2022	GBIF
810	Xanthium spinosum	176.805224	-39.687204	New Zealand	2022	GBIF
811	Xanthium spinosum	-65.273763	-19.050263	Bolivia (Plurinational State of)	2022	GBIF
812	Xanthium spinosum	149.607498	-33.394337	Australia	2022	GBIF
813	Xanthium spinosum	-62.572765	-34.297843	Argentina	2022	GBIF
814	Xanthium spinosum	144.749476	-37.82426	Australia	2022	GBIF
815	Xanthium spinosum	27.740423	-29.364219	Lesotho	2022	GBIF
816	Xanthium spinosum	28.265194	-25.865982	South Africa	2022	GBIF
817	Xanthium spinosum	-69.560123	-35.745694	Argentina	2022	GBIF
818	Xanthium spinosum	1.865629	41.733782	Spain	2022	GBIF
819	Xanthium spinosum	149.70163	-34.716347	Australia	2022	GBIF
820	Xanthium spinosum	149.698442	-34.712722	Australia	2022	GBIF
821	Xanthium spinosum	137.97111	-32.76417	Australia	2022	GBIF
822	Xanthium spinosum	149.700163	-34.714988	Australia	2022	GBIF
823	Xanthium spinosum	149.70073	-34.713597	Australia	2022	GBIF
824	Xanthium spinosum	144.931899	-36.010453	Australia	2022	GBIF
825	Xanthium spinosum	144.960824	-35.906528	Australia	2022	GBIF
826	Xanthium spinosum	138.98801	-32.94845	Australia	2022	GBIF
827	Xanthium spinosum	149.695678	-34.714705	Australia	2022	GBIF
828	Xanthium spinosum	144.951515	-35.90828	Australia	2022	GBIF
829	Xanthium spinosum	2.101758	41.49757	Spain	2022	GBIF
830	Xanthium spinosum	-55.978972	-34.830518	Uruguay	2022	GBIF
831	Xanthium spinosum	26.892635	-32.839722	South Africa	2022	GBIF
832	Xanthium spinosum	-59.425889	-34.123021	Argentina	2022	GBIF
833	Xanthium spinosum	146.101181	-34.095626	Australia	2022	GBIF
834	Xanthium spinosum	-60.817354	-32.911287	Argentina	2022	GBIF
835	Xanthium spinosum	146.23276	-36.333405	Australia	2022	GBIF
836	Xanthium spinosum	21.823595	-34.296638	South Africa	2022	GBIF
837	Xanthium spinosum	148.431571	-33.44522	Australia	2022	GBIF
838	Xanthium spinosum	-71.312033	-35.507053	Chile	2022	GBIF
839	Xanthium spinosum	-71.667614	-35.094652	Chile	2022	GBIF
840	Xanthium spinosum	28.855089	-30.230727	South Africa	2022	GBIF
841	Xanthium spinosum	28.244598	-26.218808	South Africa	2022	GBIF
842	Xanthium spinosum	-60.586203	-31.600938	Argentina	2022	GBIF
843	Xanthium spinosum	-71.798538	-34.993575	Chile	2022	GBIF
844	Xanthium spinosum	-61.29008	-31.31847	Argentina	2022	GBIF
845	Xanthium spinosum	-57.571249	-37.976104	Argentina	2022	GBIF
846	Xanthium spinosum	-69.331542	-33.390056	Argentina	2022	GBIF
847	Xanthium spinosum	27.965044	-30.798621	South Africa	2022	GBIF
848	Xanthium spinosum	28.394839	-25.770128	South Africa	2022	GBIF
849	Xanthium spinosum	-62.09393	-33.623878	Argentina	2022	GBIF
850	Xanthium spinosum	-58.112642	-33.352726	Uruguay	2022	GBIF
851	Xanthium spinosum	145.160301	-38.081307	Australia	2022	GBIF
852	Xanthium spinosum	174.994658	-37.132828	New Zealand	2022	GBIF
853	Xanthium spinosum	-58.824343	-33.355168	Argentina	2022	GBIF
854	Xanthium spinosum	-71.408317	-36.048912	Chile	2022	GBIF
855	Xanthium spinosum	-69.424686	-31.815338	Argentina	2022	GBIF
856	Xanthium spinosum	-4.016428	39.858795	Spain	2022	GBIF
857	Xanthium spinosum	145.778857	-36.084205	Australia	2022	GBIF
858	Xanthium spinosum	33.61208	44.504117	Ukraine	2022	GBIF
859	Xanthium spinosum	145.352005	-37.683767	Australia	2022	GBIF
860	Xanthium spinosum	-69.248636	-33.312132	Argentina	2022	GBIF
861	Xanthium spinosum	148.231069	-35.022025	Australia	2022	GBIF
862	Xanthium spinosum	144.360779	-38.303966	Australia	2022	GBIF
863	Xanthium spinosum	145.029765	-35.843893	Australia	2022	GBIF
864	Xanthium spinosum	-67.509869	-29.36973	Argentina	2022	GBIF
865	Xanthium spinosum	146.881628	-33.999821	Australia	2022	GBIF
866	Xanthium spinosum	3.81993	43.52066	France	2022	GBIF
867	Xanthium spinosum	150.864411	-28.691548	Australia	2022	GBIF
868	Xanthium spinosum	144.93393	-35.823019	Australia	2022	GBIF
869	Xanthium spinosum	145.39149	-36.33975	Australia	2022	GBIF
870	Xanthium spinosum	147.365479	-35.183284	Australia	2022	GBIF
871	Xanthium spinosum	145.061665	-35.831521	Australia	2022	GBIF
872	Xanthium spinosum	149.891365	-29.426834	Australia	2022	GBIF
873	Xanthium spinosum	145.066657	-35.83152	Australia	2022	GBIF
874	Xanthium spinosum	144.932529	-35.818578	Australia	2022	GBIF
875	Xanthium spinosum	145.028584	-35.842846	Australia	2022	GBIF
876	Xanthium spinosum	145.103793	-35.818662	Australia	2022	GBIF
877	Xanthium spinosum	145.066431	-35.830363	Australia	2022	GBIF
878	Xanthium spinosum	149.856706	-29.462488	Australia	2022	GBIF
879	Xanthium spinosum	146.188418	-34.24505	Australia	2022	GBIF
880	Xanthium spinosum	150.865407	-28.688848	Australia	2022	GBIF
881	Xanthium spinosum	148.648085	-32.742346	Australia	2022	GBIF
882	Xanthium spinosum	145.067404	-35.830388	Australia	2022	GBIF
883	Xanthium spinosum	148.91013	-32.835124	Australia	2022	GBIF
884	Xanthium spinosum	146.021174	-34.223961	Australia	2022	GBIF
885	Xanthium spinosum	-58.745722	-34.651388	Argentina	2022	GBIF
886	Xanthium spinosum	148.705544	-33.13399	Australia	2022	GBIF
887	Xanthium spinosum	-59.275343	-34.634895	Argentina	2022	GBIF
888	Xanthium spinosum	-71.205467	-29.511981	Chile	2022	GBIF
889	Xanthium spinosum	147.36016	-37.773451	Australia	2022	GBIF
890	Xanthium spinosum	174.638786	-36.71405	New Zealand	2022	GBIF
891	Xanthium spinosum	-55.045829	-34.752675	Uruguay	2022	GBIF
892	Xanthium spinosum	-70.489438	-32.7608	Chile	2022	GBIF
893	Xanthium spinosum	-61.234833	-37.2584	Argentina	2022	GBIF
894	Xanthium spinosum	149.918045	-32.433845	Australia	2022	GBIF
895	Xanthium spinosum	148.1518	-34.70342	Australia	2022	GBIF
896	Xanthium spinosum	149.712128	-33.472542	Australia	2022	GBIF
897	Xanthium spinosum	-121.759957	36.454727	United States of America	2022	GBIF
898	Xanthium spinosum	144.356928	-35.684917	Australia	2022	GBIF
899	Xanthium spinosum	143.879162	-36.918669	Australia	2022	GBIF
900	Xanthium spinosum	-58.118288	-38.166317	Argentina	2022	GBIF
901	Xanthium spinosum	174.899186	-37.092556	New Zealand	2022	GBIF
902	Xanthium spinosum	-71.603039	-33.633052	Chile	2022	GBIF
903	Xanthium spinosum	28.792531	-26.183418	South Africa	2022	GBIF
904	Xanthium spinosum	26.565796	-32.679014	South Africa	2022	GBIF
905	Xanthium spinosum	26.804579	-29.18037	South Africa	2022	GBIF
906	Xanthium spinosum	143.763759	-35.646093	Australia	2022	GBIF
907	Xanthium spinosum	30.3937	-29.659102	South Africa	2022	GBIF
908	Xanthium spinosum	142.64413	-36.729952	Australia	2022	GBIF
909	Xanthium spinosum	-65.044738	-37.447325	Argentina	2022	GBIF
910	Xanthium spinosum	24.547361	-31.864807	South Africa	2022	GBIF
911	Xanthium spinosum	29.547837	-26.017424	South Africa	2022	GBIF
912	Xanthium spinosum	-58.771614	-33.379665	Argentina	2022	GBIF
913	Xanthium spinosum	145.323573	-34.094389	Australia	2022	GBIF
914	Xanthium spinosum	176.901	-39.581029	New Zealand	2022	GBIF
915	Xanthium spinosum	138.69	-34.919167	Australia	2022	GBIF
916	Xanthium spinosum	145.03169	-35.837668	Australia	2022	GBIF
917	Xanthium spinosum	146.219934	-34.605541	Australia	2022	GBIF
918	Xanthium spinosum	148.175706	-33.441785	Australia	2022	GBIF
919	Xanthium spinosum	-0.676116	42.298939	Spain	2022	GBIF
920	Xanthium spinosum	148.18994	-33.407955	Australia	2022	GBIF
921	Xanthium spinosum	146.460097	-34.71747	Australia	2022	GBIF
922	Xanthium spinosum	148.044798	-33.461997	Australia	2022	GBIF
923	Xanthium spinosum	147.987908	-35.160305	Australia	2022	GBIF
924	Xanthium spinosum	150.818116	-31.219783	Australia	2022	GBIF
925	Xanthium spinosum	148.115641	-34.78254	Australia	2022	GBIF
926	Xanthium spinosum	143.51896	-35.189384	Australia	2022	GBIF
927	Xanthium spinosum	146.338947	-35.716407	Australia	2022	GBIF
928	Xanthium spinosum	144.53887	-37.78465	Australia	2022	GBIF
929	Xanthium spinosum	145.057699	-35.828464	Australia	2022	GBIF
930	Xanthium spinosum	149.302291	-29.333008	Australia	2022	GBIF
931	Xanthium spinosum	146.644891	-34.812421	Australia	2022	GBIF
932	Xanthium spinosum	146.397686	-34.653729	Australia	2022	GBIF
933	Xanthium spinosum	148.051958	-34.291469	Australia	2022	GBIF
934	Xanthium spinosum	148.132514	-34.883808	Australia	2022	GBIF
935	Xanthium spinosum	148.187534	-33.405804	Australia	2022	GBIF
936	Xanthium spinosum	147.051475	-35.055238	Australia	2022	GBIF
937	Xanthium spinosum	145.032869	-35.837922	Australia	2022	GBIF
938	Xanthium spinosum	144.65015	-37.76531	Australia	2022	GBIF
939	Xanthium spinosum	151.053581	-29.817686	Australia	2022	GBIF
940	Xanthium spinosum	148.165874	-33.436999	Australia	2022	GBIF
941	Xanthium spinosum	147.053253	-35.057582	Australia	2022	GBIF
942	Xanthium spinosum	149.301151	-29.335869	Australia	2022	GBIF
943	Xanthium spinosum	143.503815	-35.01715	Australia	2022	GBIF
944	Xanthium spinosum	143.5572	-35.19863	Australia	2022	GBIF
945	Xanthium spinosum	145.028554	-35.844089	Australia	2022	GBIF
946	Xanthium spinosum	143.572099	-35.203465	Australia	2022	GBIF
947	Xanthium spinosum	-0.815102	35.071338	Algeria	2022	GBIF
948	Xanthium spinosum	150.111778	-32.264943	Australia	2022	GBIF
949	Xanthium spinosum	175.555833	-37.635206	New Zealand	2022	GBIF
950	Xanthium spinosum	0.375334	44.090479	France	2022	GBIF
951	Xanthium spinosum	0.37585	44.089589	France	2022	GBIF
952	Xanthium spinosum	-53.734913	-31.460043	Brazil	2022	GBIF
953	Xanthium spinosum	-58.288355	-35.057784	Argentina	2022	GBIF
954	Xanthium spinosum	-59.532325	-38.579349	Argentina	2022	GBIF
955	Xanthium spinosum	-59.454112	-34.687708	Argentina	2022	GBIF
956	Xanthium spinosum	-55.313007	-34.825583	Uruguay	2022	GBIF
957	Xanthium spinosum	141.854399	-38.076676	Australia	2022	GBIF
958	Xanthium spinosum	148.489776	-34.906746	Australia	2022	GBIF
959	Xanthium spinosum	148.489786	-34.906723	Australia	2022	GBIF
960	Xanthium spinosum	-70.580872	-40.741514	Argentina	2022	GBIF
961	Xanthium spinosum	-55.743688	-27.055002	Paraguay	2022	GBIF
962	Xanthium spinosum	149.5322	-32.134898	Australia	2022	GBIF
963	Xanthium spinosum	-61.290435	-31.318667	Argentina	2022	GBIF
964	Xanthium spinosum	-118.415272	33.372664	United States of America	2022	GBIF
965	Xanthium spinosum	-58.412576	-34.865192	Argentina	2022	GBIF
966	Xanthium spinosum	145.101914	-37.145603	Australia	2022	GBIF
967	Xanthium spinosum	-13.913662	28.479154	Spain	2022	GBIF
968	Xanthium spinosum	143.838198	-36.825143	Australia	2022	GBIF
969	Xanthium spinosum	-118.21885	35.39538	United States of America	2022	GBIF
970	Xanthium spinosum	144.149108	-35.506833	Australia	2022	GBIF
971	Xanthium spinosum	144.41302	-36.2614	Australia	2022	GBIF
972	Xanthium spinosum	-51.188314	-28.053225	Brazil	2022	GBIF
973	Xanthium spinosum	-60.833702	-28.61349	Argentina	2022	GBIF
974	Xanthium spinosum	47.980225	41.457228	Russian Federation	2022	GBIF
975	Xanthium spinosum	143.475478	-36.581392	Australia	2022	GBIF
976	Xanthium spinosum	144.730168	-37.841323	Australia	2022	GBIF
977	Xanthium spinosum	24.55372	-31.869337	South Africa	2022	GBIF
978	Xanthium spinosum	176.890614	-39.520795	New Zealand	2022	GBIF
979	Xanthium spinosum	24.319663	-29.16585	South Africa	2022	GBIF
980	Xanthium spinosum	18.741004	-34.063443	South Africa	2022	GBIF
981	Xanthium spinosum	47.431339	42.877173	Russian Federation	2022	GBIF
982	Xanthium spinosum	-69.869133	-35.160196	Argentina	2022	GBIF
983	Xanthium spinosum	42.934234	46.278087	Russian Federation	2022	GBIF
984	Xanthium spinosum	147.363254	-33.87273	Australia	2022	GBIF
985	Xanthium spinosum	144.99319	-37.66206	Australia	2022	GBIF
986	Xanthium spinosum	148.464611	-33.380828	Australia	2022	GBIF
987	Xanthium spinosum	148.971865	-33.509817	Australia	2022	GBIF
988	Xanthium spinosum	149.547621	-32.148268	Australia	2022	GBIF
989	Xanthium spinosum	147.377313	-35.21332	Australia	2022	GBIF
990	Xanthium spinosum	147.37606	-35.215376	Australia	2022	GBIF
991	Xanthium spinosum	144.62361	-37.77558	Australia	2022	GBIF
992	Xanthium spinosum	149.529917	-32.151239	Australia	2022	GBIF
993	Xanthium spinosum	148.375163	-33.494775	Australia	2022	GBIF
994	Xanthium spinosum	3.01737	42.77278	France	2022	GBIF
995	Xanthium spinosum	147.379901	-35.215037	Australia	2022	GBIF
996	Xanthium spinosum	149.492176	-32.119902	Australia	2022	GBIF
997	Xanthium spinosum	148.583831	-33.371644	Australia	2022	GBIF
998	Xanthium spinosum	3.92339	43.61664	France	2022	GBIF
999	Xanthium spinosum	149.512394	-32.129566	Australia	2022	GBIF
1000	Xanthium spinosum	2.82322	42.6098	France	2022	GBIF
1001	Xanthium spinosum	148.329378	-30.529407	Australia	2022	GBIF
1002	Xanthium spinosum	145.154901	-34.254941	Australia	2022	GBIF
1003	Xanthium spinosum	147.995784	-31.98259	Australia	2022	GBIF
1004	Xanthium spinosum	151.621062	-30.432382	Australia	2022	GBIF
1005	Xanthium spinosum	-13.916897	28.482406	Spain	2022	GBIF
1006	Xanthium spinosum	-61.16263	-32.57927	Argentina	2022	GBIF
1007	Xanthium spinosum	146.947926	-36.140487	Australia	2022	GBIF
1008	Xanthium spinosum	149.029618	-32.676454	Australia	2022	GBIF
1009	Xanthium spinosum	144.905545	-37.795456	Australia	2022	GBIF
1010	Xanthium spinosum	-60.466005	-33.165889	Argentina	2022	GBIF
1011	Xanthium spinosum	149.738673	-32.33806	Australia	2022	GBIF
1012	Xanthium spinosum	-58.407169	-34.861885	Argentina	2022	GBIF
1013	Xanthium spinosum	144.502699	-37.935447	Australia	2022	GBIF
1014	Xanthium spinosum	144.460181	-37.985468	Australia	2022	GBIF
1015	Xanthium spinosum	-64.241799	-35.923222	Argentina	2022	GBIF
1016	Xanthium spinosum	-71.318044	-35.493014	Chile	2022	GBIF
1017	Xanthium spinosum	30.696192	-24.527207	South Africa	2022	GBIF
1018	Xanthium spinosum	142.232058	-34.304687	Australia	2022	GBIF
1019	Xanthium spinosum	151.852095	-27.498954	Australia	2022	GBIF
1020	Xanthium spinosum	-8.909912	38.548971	Portugal	2022	GBIF
1021	Xanthium spinosum	-74.212234	-13.147329	Peru	2022	GBIF
1022	Xanthium spinosum	-119.090488	34.428568	United States of America	2022	GBIF
1023	Xanthium spinosum	-4.705609	36.890186	Spain	2022	GBIF
1024	Xanthium spinosum	146.47546	-38.2337	Australia	2022	GBIF
1025	Xanthium spinosum	147.36427	-35.07004	Australia	2022	GBIF
1026	Xanthium spinosum	148.129528	-34.864178	Australia	2022	GBIF
1027	Xanthium spinosum	149.127043	-32.357562	Australia	2022	GBIF
1028	Xanthium spinosum	146.340396	-35.9393	Australia	2022	GBIF
1029	Xanthium spinosum	144.916639	-35.845944	Australia	2022	GBIF
1030	Xanthium spinosum	144.72263	-37.81281	Australia	2022	GBIF
1031	Xanthium spinosum	148.897776	-32.473706	Australia	2022	GBIF
1032	Xanthium spinosum	144.1206	-36.73715	Australia	2022	GBIF
1033	Xanthium spinosum	149.105597	-32.910243	Australia	2022	GBIF
1034	Xanthium spinosum	146.032767	-34.219463	Australia	2022	GBIF
1035	Xanthium spinosum	148.957186	-32.368107	Australia	2022	GBIF
1036	Xanthium spinosum	146.339085	-35.935377	Australia	2022	GBIF
1037	Xanthium spinosum	147.236838	-35.183	Australia	2022	GBIF
1038	Xanthium spinosum	148.942621	-32.809535	Australia	2022	GBIF
1039	Xanthium spinosum	148.0901	-35.080389	Australia	2022	GBIF
1040	Xanthium spinosum	-0.85072	45.1504	France	2022	GBIF
1041	Xanthium spinosum	137.21211	-30.98684	Australia	2022	GBIF
1042	Xanthium spinosum	146.957821	-35.2915	Australia	2022	GBIF
1043	Xanthium spinosum	147.364983	-35.069921	Australia	2022	GBIF
1044	Xanthium spinosum	19.100725	46.524281	Hungary	2022	GBIF
1045	Xanthium spinosum	0.59947	41.625829	Spain	2022	GBIF
1046	Xanthium spinosum	4.042223	43.746106	France	2022	GBIF
1047	Xanthium spinosum	7.665444	35.638439	Algeria	2022	GBIF
1048	Xanthium spinosum	-55.744468	-27.055723	Paraguay	2022	GBIF
1049	Xanthium spinosum	23.262627	41.499013	Bulgaria	2022	GBIF
1050	Xanthium spinosum	9.415438	42.429319	France	2022	GBIF
1051	Xanthium spinosum	-0.605019	44.98705	France	2022	GBIF
1052	Xanthium spinosum	-0.69517	45.28099	France	2022	GBIF
1053	Xanthium spinosum	149.185239	-31.411894	Australia	2022	GBIF
1054	Xanthium spinosum	-121.296762	38.461067	United States of America	2022	GBIF
1055	Xanthium spinosum	9.374354	42.412072	France	2022	GBIF
1056	Xanthium spinosum	26.19307	39.347347	Greece	2022	GBIF
1057	Xanthium spinosum	44.210759	41.962267	Georgia	2022	GBIF
1058	Xanthium spinosum	0.928137	41.029586	Spain	2022	GBIF
1059	Xanthium spinosum	2.54749	41.641964	Spain	2022	GBIF
1060	Xanthium spinosum	-70.924906	-17.196709	Peru	2022	GBIF
1061	Xanthium spinosum	45.410633	49.298155	Russian Federation	2022	GBIF
1062	Xanthium spinosum	-0.246187	47.174452	France	2022	GBIF
1063	Xanthium spinosum	27.545153	42.625418	Bulgaria	2022	GBIF
1064	Xanthium spinosum	3.041258	42.245821	Spain	2022	GBIF
1065	Xanthium spinosum	34.250192	44.521239	Ukraine	2022	GBIF
1066	Xanthium spinosum	-65.649246	-37.330933	Argentina	2022	GBIF
1067	Xanthium spinosum	3.530444	43.66275	France	2022	GBIF
1068	Xanthium spinosum	35.690819	33.046112	Israel	2022	GBIF
1069	Xanthium spinosum	46.719594	44.985386	Russian Federation	2022	GBIF
1070	Xanthium spinosum	3.875118	43.647082	France	2022	GBIF
1071	Xanthium spinosum	45.849531	43.521056	Russian Federation	2022	GBIF
1072	Xanthium spinosum	148.483815	-33.921374	Australia	2022	GBIF
1073	Xanthium spinosum	147.759341	-35.321739	Australia	2022	GBIF
1074	Xanthium spinosum	-6.006557	37.34956	Spain	2022	GBIF
1075	Xanthium spinosum	-3.646528	37.318558	Spain	2022	GBIF
1076	Xanthium spinosum	149.914639	-31.382926	Australia	2022	GBIF
1077	Xanthium spinosum	-2.838067	38.05294	Spain	2022	GBIF
1078	Xanthium spinosum	-2.838097	38.053022	Spain	2022	GBIF
1079	Xanthium spinosum	6.05	51.3	Netherlands	2022	GBIF
1080	Xanthium spinosum	-5.286264	37.71539	Spain	2022	GBIF
1081	Xanthium spinosum	29.749873	36.936285	Türkiye	2022	GBIF
1082	Xanthium spinosum	3.94181	44.39499	France	2022	GBIF
1083	Xanthium spinosum	3.83791	43.53813	France	2022	GBIF
1084	Xanthium spinosum	149.248574	-33.408302	Australia	2022	GBIF
1085	Xanthium spinosum	148.237905	-34.990635	Australia	2022	GBIF
1086	Xanthium spinosum	149.879252	-33.145091	Australia	2022	GBIF
1087	Xanthium spinosum	148.840328	-33.601975	Australia	2022	GBIF
1088	Xanthium spinosum	149.106504	-31.07159	Australia	2022	GBIF
1089	Xanthium spinosum	145.48469	-35.290771	Australia	2022	GBIF
1090	Xanthium spinosum	-0.0457	39.970919	Spain	2022	GBIF
1091	Xanthium spinosum	2.12504	41.48198	Spain	2022	GBIF
1092	Xanthium spinosum	17.600306	46.9523	Hungary	2022	GBIF
1093	Xanthium spinosum	3.836428	43.539892	France	2022	GBIF
1094	Xanthium spinosum	-13.328905	27.187361	Western Sahara	2022	GBIF
1095	Xanthium spinosum	12.454731	41.767241	Italy	2022	GBIF
1096	Xanthium spinosum	12.137408	42.418901	Italy	2022	GBIF
1097	Xanthium spinosum	4.873453	44.03769	France	2022	GBIF
1098	Xanthium spinosum	4.055861	43.759568	France	2022	GBIF
1099	Xanthium spinosum	2.446955	42.019303	Spain	2022	GBIF
1100	Xanthium spinosum	-0.264732	47.138963	France	2022	GBIF
1101	Xanthium spinosum	2.965191	39.769096	Spain	2022	GBIF
1102	Xanthium spinosum	-0.610526	44.955878	France	2022	GBIF
1103	Xanthium spinosum	-0.610501	44.955945	France	2022	GBIF
1104	Xanthium spinosum	-1.268971	40.487692	Spain	2022	GBIF
1105	Xanthium spinosum	3.256802	43.271922	France	2022	GBIF
1106	Xanthium spinosum	3.496078	43.404386	France	2022	GBIF
1107	Xanthium spinosum	-4.742455	41.567685	Spain	2022	GBIF
1108	Xanthium spinosum	5.939119	43.525842	France	2022	GBIF
1109	Xanthium spinosum	24.041721	45.712872	Romania	2022	GBIF
1110	Xanthium spinosum	3.466083	43.407624	France	2022	GBIF
1111	Xanthium spinosum	-0.6361	45.549292	France	2022	GBIF
1112	Xanthium spinosum	30.926215	39.275563	Türkiye	2022	GBIF
1113	Xanthium spinosum	30.925428	39.274873	Türkiye	2022	GBIF
1114	Xanthium spinosum	-6.510847	38.866523	Spain	2022	GBIF
1115	Xanthium spinosum	-4.912973	37.701885	Spain	2022	GBIF
1116	Xanthium spinosum	22.749039	44.551645	Serbia	2022	GBIF
1117	Xanthium spinosum	9.179614	39.355985	Italy	2022	GBIF
1118	Xanthium spinosum	-9.445396	30.38839	Morocco	2022	GBIF
1119	Xanthium spinosum	-1.780013	37.461958	Spain	2022	GBIF
1120	Xanthium spinosum	-6.527587	38.884992	Spain	2022	GBIF
1121	Xanthium spinosum	-7.577497	37.928986	Portugal	2022	GBIF
1122	Xanthium spinosum	-7.57748	37.929053	Portugal	2022	GBIF
1123	Xanthium spinosum	12.249449	44.773533	Italy	2022	GBIF
1124	Xanthium spinosum	9.415525	42.429469	France	2022	GBIF
1125	Xanthium spinosum	16.602328	40.836681	Italy	2022	GBIF
1126	Xanthium spinosum	34.082737	39.193574	Türkiye	2022	GBIF
1127	Xanthium spinosum	34.082732	39.193558	Türkiye	2022	GBIF
1128	Xanthium spinosum	-4.5302	42.091114	Spain	2022	GBIF
1129	Xanthium spinosum	4.822634	44.052263	France	2022	GBIF
1130	Xanthium spinosum	6.001389	43.825	France	2022	GBIF
1131	Xanthium spinosum	12.732196	42.620747	Italy	2022	GBIF
1132	Xanthium spinosum	33.32102	39.90005	Türkiye	2022	GBIF
1133	Xanthium spinosum	2.033525	41.361064	Spain	2022	GBIF
1134	Xanthium spinosum	0.880582	43.846745	France	2022	GBIF
1135	Xanthium spinosum	20.622402	46.266253	Hungary	2022	GBIF
1136	Xanthium spinosum	12.249318	44.773612	Italy	2022	GBIF
1137	Xanthium spinosum	-5.05476	40.864502	Spain	2022	GBIF
1138	Xanthium spinosum	13.640708	41.952898	Italy	2022	GBIF
1139	Xanthium spinosum	-0.131543	46.860471	France	2022	GBIF
1140	Xanthium spinosum	49.999938	34.531017	Iran (Islamic Republic of)	2022	GBIF
1141	Xanthium spinosum	2.066051	41.435051	Spain	2022	GBIF
1142	Xanthium spinosum	-2.444028	38.471024	Spain	2022	GBIF
1143	Xanthium spinosum	5.84927	43.91237	France	2022	GBIF
1144	Xanthium spinosum	11.59033	42.368422	Italy	2022	GBIF
1145	Xanthium spinosum	2.1094	43.177883	France	2022	GBIF
1146	Xanthium spinosum	-1.06789	45.645276	France	2022	GBIF
1147	Xanthium spinosum	3.081996	42.502849	France	2022	GBIF
1148	Xanthium spinosum	29.542947	40.280873	Türkiye	2022	GBIF
1149	Xanthium spinosum	4.937119	43.680172	France	2022	GBIF
1150	Xanthium spinosum	2.574375	43.310123	France	2022	GBIF
1151	Xanthium spinosum	1.536049	42.259224	Spain	2022	GBIF
1152	Xanthium spinosum	1.316797	42.327148	Spain	2022	GBIF
1153	Xanthium spinosum	3.309954	43.648301	France	2022	GBIF
1154	Xanthium spinosum	40.967372	47.619207	Russian Federation	2022	GBIF
1155	Xanthium spinosum	-7.433665	39.792095	Portugal	2022	GBIF
1156	Xanthium spinosum	2.023761	41.447833	Spain	2022	GBIF
1157	Xanthium spinosum	23.266194	42.779294	Bulgaria	2022	GBIF
1158	Xanthium spinosum	-5.163403	36.737776	Spain	2022	GBIF
1159	Xanthium spinosum	0.453404	40.517275	Spain	2022	GBIF
1160	Xanthium spinosum	21.382568	44.868557	Serbia	2022	GBIF
1161	Xanthium spinosum	-117.64093	33.481158	United States of America	2022	GBIF
1162	Xanthium spinosum	28.886871	41.146309	Türkiye	2022	GBIF
1163	Xanthium spinosum	-122.117517	37.828918	United States of America	2022	GBIF
1164	Xanthium spinosum	28.43484	41.162348	Türkiye	2022	GBIF
1165	Xanthium spinosum	2.048419	41.502903	Spain	2022	GBIF
1166	Xanthium spinosum	12.2685	41.884716	Italy	2022	GBIF
1167	Xanthium spinosum	22.958574	40.676517	Greece	2022	GBIF
1168	Xanthium spinosum	0.984799	41.315276	Spain	2022	GBIF
1169	Xanthium spinosum	47.6073	41.4859	Russian Federation	2022	GBIF
1170	Xanthium spinosum	48.081303	46.449977	Russian Federation	2022	GBIF
1171	Xanthium spinosum	39.672028	45.198529	Russian Federation	2022	GBIF
1172	Xanthium spinosum	29.234773	41.123371	Türkiye	2022	GBIF
1173	Xanthium spinosum	43.412126	46.652928	Russian Federation	2022	GBIF
1174	Xanthium spinosum	47.921051	46.915832	Russian Federation	2022	GBIF
1175	Xanthium spinosum	33.520323	40.513939	Türkiye	2022	GBIF
1176	Xanthium spinosum	41.691683	45.064332	Russian Federation	2022	GBIF
1177	Xanthium spinosum	24.710548	40.991452	Greece	2024	GBIF
1178	Xanthium spinosum	-63.537809	-37.67007	Argentina	2022	GBIF
1179	Xanthium spinosum	42.904083	43.370803	Russian Federation	2022	GBIF
1180	Xanthium spinosum	23.202664	41.153211	Greece	2022	GBIF
1181	Xanthium spinosum	33.999822	45.281853	Ukraine	2022	GBIF
1182	Xanthium spinosum	-121.706047	37.863258	United States of America	2022	GBIF
1183	Xanthium spinosum	34.078431	44.574751	Ukraine	2022	GBIF
1184	Xanthium spinosum	-5.852845	41.810291	Spain	2022	GBIF
1185	Xanthium spinosum	46.246411	42.675787	Russian Federation	2022	GBIF
1186	Xanthium spinosum	23.60914	46.11768	Romania	2022	GBIF
1187	Xanthium spinosum	23.655787	46.83697	Romania	2022	GBIF
1188	Xanthium spinosum	72.855378	41.123864	Kyrgyzstan	2022	GBIF
1189	Xanthium spinosum	-122.29335	37.948753	United States of America	2022	GBIF
1190	Xanthium spinosum	26.712803	40.52233	Türkiye	2022	GBIF
1191	Xanthium spinosum	26.35151	40.177822	Türkiye	2022	GBIF
1192	Xanthium spinosum	26.715037	40.513678	Türkiye	2022	GBIF
1193	Xanthium spinosum	146.379465	-35.985843	Australia	2022	GBIF
1194	Xanthium spinosum	144.848969	-35.228684	Australia	2022	GBIF
1195	Xanthium spinosum	4.21501	45.705708	France	2022	GBIF
1196	Xanthium spinosum	4.21491	45.705673	France	2022	GBIF
1197	Xanthium spinosum	4.214917	45.705658	France	2022	GBIF
1198	Xanthium spinosum	4.214818	45.705383	France	2022	GBIF
1199	Xanthium spinosum	4.214803	45.705372	France	2022	GBIF
1200	Xanthium spinosum	4.21482	45.705307	France	2022	GBIF
1201	Xanthium spinosum	4.215253	45.70557	France	2022	GBIF
1202	Xanthium spinosum	4.215225	45.70557	France	2022	GBIF
1203	Xanthium spinosum	4.215253	45.705605	France	2022	GBIF
1204	Xanthium spinosum	4.215277	45.705627	France	2022	GBIF
1205	Xanthium spinosum	4.21523	45.705688	France	2022	GBIF
1206	Xanthium spinosum	4.21526	45.705688	France	2022	GBIF
1207	Xanthium spinosum	4.215305	45.705647	France	2022	GBIF
1208	Xanthium spinosum	4.215322	45.705578	France	2022	GBIF
1209	Xanthium spinosum	4.215325	45.70554	France	2022	GBIF
1210	Xanthium spinosum	4.215313	45.705566	France	2022	GBIF
1211	Xanthium spinosum	4.215317	45.70557	France	2022	GBIF
1212	Xanthium spinosum	4.215152	45.705078	France	2022	GBIF
1213	Xanthium spinosum	4.215143	45.705036	France	2022	GBIF
1214	Xanthium spinosum	4.215297	45.705036	France	2022	GBIF
1215	Xanthium spinosum	4.215317	45.705048	France	2022	GBIF
1216	Xanthium spinosum	4.215287	45.705032	France	2022	GBIF
1217	Xanthium spinosum	4.21532	45.704987	France	2022	GBIF
1218	Xanthium spinosum	4.4	51.9	Netherlands	2022	GBIF
1219	Xanthium spinosum	-2.774734	41.844885	Spain	2022	GBIF
1220	Xanthium spinosum	-2.545835	41.788209	Spain	2022	GBIF
1221	Xanthium spinosum	147.319592	-35.727706	Australia	2022	GBIF
1222	Xanthium spinosum	-0.4988	46.35856	France	2022	GBIF
1223	Xanthium spinosum	146.907356	-36.034987	Australia	2022	GBIF
1224	Xanthium spinosum	144.67461	-37.79142	Australia	2022	GBIF
1225	Xanthium spinosum	144.84168	-35.244628	Australia	2022	GBIF
1226	Xanthium spinosum	147.319372	-35.728839	Australia	2022	GBIF
1227	Xanthium spinosum	144.542417	-35.112348	Australia	2022	GBIF
1228	Xanthium spinosum	1.179518	46.304983	France	2022	GBIF
1229	Xanthium spinosum	-3.242178	38.938724	Spain	2022	GBIF
1230	Xanthium spinosum	22.043205	40.804539	Greece	2022	GBIF
1231	Xanthium spinosum	2.022822	41.447828	Spain	2022	GBIF
1232	Xanthium spinosum	12.408146	41.783318	Italy	2022	GBIF
1233	Xanthium spinosum	4.041665	43.746397	France	2022	GBIF
1234	Xanthium spinosum	31.42254	38.373784	Türkiye	2022	GBIF
1235	Xanthium spinosum	21.948277	40.137456	Greece	2022	GBIF
1236	Xanthium spinosum	-2.113103	42.081745	Spain	2022	GBIF
1237	Xanthium spinosum	-3.847362	37.169933	Spain	2022	GBIF
1238	Xanthium spinosum	31.672993	38.131957	Türkiye	2022	GBIF
1239	Xanthium spinosum	12.313965	41.98063	Italy	2022	GBIF
1240	Xanthium spinosum	-2.450891	42.419056	Spain	2022	GBIF
1241	Xanthium spinosum	4.204354	43.584854	France	2022	GBIF
1242	Xanthium spinosum	8.842674	41.738899	France	2022	GBIF
1243	Xanthium spinosum	-7.598343	31.372994	Morocco	2022	GBIF
1244	Xanthium spinosum	-59.030057	-24.944865	Argentina	2022	GBIF
1245	Xanthium spinosum	-0.824828	41.712557	Spain	2022	GBIF
1246	Xanthium spinosum	2.365383	41.629834	Spain	2022	GBIF
1247	Xanthium spinosum	4.65876	51.265768	Belgium	2022	GBIF
1248	Xanthium spinosum	14.716799	37.829866	Italy	2022	GBIF
1249	Xanthium spinosum	5.945539	43.657845	France	2022	GBIF
1250	Xanthium spinosum	19.298708	46.740994	Hungary	2022	GBIF
1251	Xanthium spinosum	9.491679	42.380233	France	2022	GBIF
1252	Xanthium spinosum	-0.053185	40.142513	Spain	2022	GBIF
1253	Xanthium spinosum	1.057959	47.200315	France	2022	GBIF
1254	Xanthium spinosum	25.178375	45.917247	Romania	2022	GBIF
1255	Xanthium spinosum	11.282312	44.341366	Italy	2022	GBIF
1256	Xanthium spinosum	12.408036	41.783401	Italy	2022	GBIF
1257	Xanthium spinosum	-122.18519	37.896987	United States of America	2022	GBIF
1258	Xanthium spinosum	43.505605	43.541546	Russian Federation	2022	GBIF
1259	Xanthium spinosum	17.723113	43.218803	Bosnia and Herzegovina	2022	GBIF
1260	Xanthium spinosum	-3.961785	41.083238	Spain	2022	GBIF
1261	Xanthium spinosum	12.4545	42.142717	Italy	2022	GBIF
1262	Xanthium spinosum	14.036501	40.947921	Italy	2022	GBIF
1263	Xanthium spinosum	4.450888	43.839158	France	2022	GBIF
1264	Xanthium spinosum	-0.791468	45.469329	France	2022	GBIF
1265	Xanthium spinosum	14.945709	44.480911	Croatia	2022	GBIF
1266	Xanthium spinosum	34.638829	38.077386	Türkiye	2022	GBIF
1267	Xanthium spinosum	74.991194	33.711562	India	2022	GBIF
1268	Xanthium spinosum	-2.111261	47.120328	France	2022	GBIF
1269	Xanthium spinosum	5.019756	43.568574	France	2022	GBIF
1270	Xanthium spinosum	0.465651	46.840328	France	2022	GBIF
1271	Xanthium spinosum	23.1322	40.41255	Greece	2022	GBIF
1272	Xanthium spinosum	35.127862	37.36512	Türkiye	2022	GBIF
1273	Xanthium spinosum	-0.156274	47.198878	France	2022	GBIF
1274	Xanthium spinosum	-2.870157	40.944159	Spain	2022	GBIF
1275	Xanthium spinosum	-2.077728	37.349207	Spain	2022	GBIF
1276	Xanthium spinosum	10.877285	43.541913	Italy	2022	GBIF
1277	Xanthium spinosum	2.656012	43.25154	France	2022	GBIF
1278	Xanthium spinosum	4.069233	43.683829	France	2022	GBIF
1279	Xanthium spinosum	4.624487	44.792361	France	2022	GBIF
1280	Xanthium spinosum	2.014189	41.589219	Spain	2022	GBIF
1281	Xanthium spinosum	-1.668748	38.035268	Spain	2022	GBIF
1282	Xanthium spinosum	11.777201	43.14333	Italy	2022	GBIF
1283	Xanthium spinosum	-1.998712	42.660466	Spain	2022	GBIF
1284	Xanthium spinosum	-0.181041	45.385705	France	2022	GBIF
1285	Xanthium spinosum	3.726794	43.53795	France	2022	GBIF
1286	Xanthium spinosum	15.913672	40.350948	Italy	2022	GBIF
1287	Xanthium spinosum	6.043601	43.955157	France	2022	GBIF
1288	Xanthium spinosum	-5.263478	40.531292	Spain	2022	GBIF
1289	Xanthium spinosum	41.667062	39.457488	Türkiye	2022	GBIF
1290	Xanthium spinosum	2.096667	47.086667	France	2022	GBIF
1291	Xanthium spinosum	-4.760784	41.706181	Spain	2022	GBIF
1292	Xanthium spinosum	3.561313	43.486192	France	2022	GBIF
1293	Xanthium spinosum	2.699879	41.837493	Spain	2022	GBIF
1294	Xanthium spinosum	-2.716035	42.434109	Spain	2022	GBIF
1295	Xanthium spinosum	1.967512	43.315468	France	2022	GBIF
1296	Xanthium spinosum	-4.177982	40.995617	Spain	2022	GBIF
1297	Xanthium spinosum	-4.563574	41.571666	Spain	2022	GBIF
1298	Xanthium spinosum	22.968978	40.679533	Greece	2022	GBIF
1299	Xanthium spinosum	-1.933288	48.555864	France	2022	GBIF
1300	Xanthium spinosum	17.670637	46.939534	Hungary	2022	GBIF
1301	Xanthium spinosum	9.367802	42.422435	France	2022	GBIF
1302	Xanthium spinosum	7.263221	43.758464	France	2022	GBIF
1303	Xanthium spinosum	2.202203	43.083801	France	2022	GBIF
1304	Xanthium spinosum	0.877132	41.52075	Spain	2022	GBIF
1305	Xanthium spinosum	23.817523	41.585133	Bulgaria	2022	GBIF
1306	Xanthium spinosum	-0.596691	45.4864	France	2022	GBIF
1307	Xanthium spinosum	-8.549847	41.333437	Portugal	2022	GBIF
1308	Xanthium spinosum	9.351093	42.033089	France	2022	GBIF
1309	Xanthium spinosum	2.746407	42.164778	Spain	2022	GBIF
1310	Xanthium spinosum	22.459765	40.005098	Greece	2022	GBIF
1311	Xanthium spinosum	3.866597	43.959969	France	2022	GBIF
1312	Xanthium spinosum	7.670122	48.376326	France	2022	GBIF
1313	Xanthium spinosum	4.640659	45.664498	France	2022	GBIF
1314	Xanthium spinosum	0.172667	42.47397	Spain	2022	GBIF
1315	Xanthium spinosum	-4.209786	42.0781	Spain	2022	GBIF
1316	Xanthium spinosum	20.414585	47.107117	Hungary	2022	GBIF
1317	Xanthium spinosum	2.222048	42.017868	Spain	2022	GBIF
1318	Xanthium spinosum	12.008017	42.052764	Italy	2022	GBIF
1319	Xanthium spinosum	24.701088	40.972374	Greece	2022	GBIF
1320	Xanthium spinosum	3.93543	43.7181	France	2022	GBIF
1321	Xanthium spinosum	48.059486	46.596149	Russian Federation	2022	GBIF
1322	Xanthium spinosum	-119.011489	34.185442	United States of America	2022	GBIF
1323	Xanthium spinosum	-9.376339	39.086769	Portugal	2022	GBIF
1324	Xanthium spinosum	2.308011	42.063023	Spain	2022	GBIF
1325	Xanthium spinosum	-2.619315	41.660664	Spain	2022	GBIF
1326	Xanthium spinosum	42.752903	43.927128	Russian Federation	2022	GBIF
1327	Xanthium spinosum	43.014385	43.457853	Russian Federation	2022	GBIF
1328	Xanthium spinosum	43.43279	43.105303	Russian Federation	2022	GBIF
1329	Xanthium spinosum	-8.367283	38.53767	Portugal	2022	GBIF
1330	Xanthium spinosum	46.9649	42.5641	Russian Federation	2022	GBIF
1331	Xanthium spinosum	-122.143112	38.019699	United States of America	2022	GBIF
1332	Xanthium spinosum	12.108701	43.230537	Italy	2022	GBIF
1333	Xanthium spinosum	-8.911005	38.957341	Portugal	2022	GBIF
1334	Xanthium spinosum	27.339718	46.992308	Romania	2022	GBIF
1335	Xanthium spinosum	46.918547	42.978562	Russian Federation	2022	GBIF
1336	Xanthium spinosum	0.614219	42.128501	Spain	2022	GBIF
1337	Xanthium spinosum	48.26587	42.119412	Russian Federation	2022	GBIF
1338	Xanthium spinosum	48.266055	42.119123	Russian Federation	2022	GBIF
1339	Xanthium spinosum	48.266399	42.11904	Russian Federation	2022	GBIF
1340	Xanthium spinosum	47.773592	41.566949	Russian Federation	2022	GBIF
1341	Xanthium spinosum	46.857372	46.30714	Russian Federation	2022	GBIF
1342	Xanthium spinosum	-121.685692	37.999233	United States of America	2022	GBIF
1343	Xanthium spinosum	2.102636	41.431323	Spain	2022	GBIF
1344	Xanthium spinosum	2.098558	41.434765	Spain	2022	GBIF
1345	Xanthium spinosum	21.902987	47.95996	Hungary	2022	GBIF
1346	Xanthium spinosum	13.894904	40.729539	Italy	2022	GBIF
1347	Xanthium spinosum	21.80887	37.701202	Greece	2022	GBIF
1348	Xanthium spinosum	-122.651152	38.114152	United States of America	2022	GBIF
1349	Xanthium spinosum	-1.618779	41.795217	Spain	2022	GBIF
1350	Xanthium spinosum	47.921212	46.908419	Russian Federation	2022	GBIF
1351	Xanthium spinosum	47.921475	46.908177	Russian Federation	2022	GBIF
1352	Xanthium spinosum	28.323343	45.046926	Romania	2022	GBIF
1353	Xanthium spinosum	15.059567	37.772075	Italy	2022	GBIF
1354	Xanthium spinosum	33.74355	44.552997	Ukraine	2022	GBIF
1355	Xanthium spinosum	33.875656	44.498412	Ukraine	2022	GBIF
1356	Xanthium spinosum	-2.795458	36.756172	Spain	2022	GBIF
1357	Xanthium spinosum	-2.795455	36.75604	Spain	2022	GBIF
1358	Xanthium spinosum	43.434578	43.104702	Russian Federation	2022	GBIF
1359	Xanthium spinosum	49.001391	46.482938	Kazakhstan	2022	GBIF
1360	Xanthium spinosum	147.021369	-36.03008	Australia	2022	GBIF
1361	Xanthium spinosum	24.704381	40.663189	Greece	2022	GBIF
1362	Xanthium spinosum	45.052726	49.467018	Russian Federation	2022	GBIF
1363	Xanthium spinosum	26.721603	40.527298	Türkiye	2022	GBIF
1364	Xanthium spinosum	1.604687	41.557982	Spain	2022	GBIF
1365	Xanthium spinosum	74.673387	42.686378	Kyrgyzstan	2022	GBIF
1366	Xanthium spinosum	2.860947	50.257351	France	2022	GBIF
1367	Xanthium spinosum	4.65	51.8	Netherlands	2022	GBIF
1368	Xanthium spinosum	-5.007419	41.495808	Spain	2022	GBIF
1369	Xanthium spinosum	-3.34032	38.021382	Spain	2022	GBIF
1370	Xanthium spinosum	3.79051	50.62772	Belgium	2022	GBIF
1371	Xanthium spinosum	-4.27663	37.496497	Spain	2022	GBIF
1372	Xanthium spinosum	3.417131	43.58356	France	2022	GBIF
1373	Xanthium spinosum	9.215833	42.099167	France	2022	GBIF
1374	Xanthium spinosum	2.066281	41.434975	Spain	2022	GBIF
1375	Xanthium spinosum	-2.145122	42.683388	Spain	2022	GBIF
1376	Xanthium spinosum	9.457828	39.958008	Italy	2022	GBIF
1377	Xanthium spinosum	4.20399	43.660836	France	2022	GBIF
1378	Xanthium spinosum	-2.518819	37.828981	Spain	2022	GBIF
1379	Xanthium spinosum	12.877551	41.679516	Italy	2022	GBIF
1380	Xanthium spinosum	-6.508889	34.002222	Morocco	2022	GBIF
1381	Xanthium spinosum	-0.672714	45.424476	France	2022	GBIF
1382	Xanthium spinosum	3.897208	50.708566	Belgium	2022	GBIF
1383	Xanthium spinosum	2.366066	48.118275	France	2022	GBIF
1384	Xanthium spinosum	2.879326	43.051663	France	2022	GBIF
1385	Xanthium spinosum	-0.783529	45.476009	France	2022	GBIF
1386	Xanthium spinosum	22.031281	41.830774	North Macedonia	2022	GBIF
1387	Xanthium spinosum	4.40089	44.528187	France	2022	GBIF
1388	Xanthium spinosum	-2.210553	42.565904	Spain	2022	GBIF
1389	Xanthium spinosum	51.140524	36.483937	Iran (Islamic Republic of)	2022	GBIF
1390	Xanthium spinosum	51.140597	36.483843	Iran (Islamic Republic of)	2022	GBIF
1391	Xanthium spinosum	-2.609779	41.658138	Spain	2022	GBIF
1392	Xanthium spinosum	5.759319	51.984321	Netherlands	2022	GBIF
1393	Xanthium spinosum	-5.031557	42.969416	Spain	2022	GBIF
1394	Xanthium spinosum	29.305351	40.506568	Türkiye	2022	GBIF
1395	Xanthium spinosum	30.173355	38.040355	Türkiye	2022	GBIF
1396	Xanthium spinosum	5.247201	43.398921	France	2022	GBIF
1397	Xanthium spinosum	-2.383413	37.887577	Spain	2022	GBIF
1398	Xanthium spinosum	-121.376405	38.346268	United States of America	2022	GBIF
1399	Xanthium spinosum	-4.149343	38.705257	Spain	2022	GBIF
1400	Xanthium spinosum	1.732654	41.333575	Spain	2022	GBIF
1401	Xanthium spinosum	0.754023	41.964758	Spain	2022	GBIF
1402	Xanthium spinosum	-6.887053	40.155989	Spain	2022	GBIF
1403	Xanthium spinosum	5.43644	52.012767	Netherlands	2022	GBIF
1404	Xanthium spinosum	-2.001977	38.343906	Spain	2022	GBIF
1405	Xanthium spinosum	21.079434	40.349892	Greece	2022	GBIF
1406	Xanthium spinosum	32.585056	39.987907	Türkiye	2022	GBIF
1407	Xanthium spinosum	27.4025	44.075833	Romania	2022	GBIF
1408	Xanthium spinosum	1.741423	43.69818	France	2022	GBIF
1409	Xanthium spinosum	-1.994722	40.744722	Spain	2022	GBIF
1410	Xanthium spinosum	-4.132495	40.593836	Spain	2022	GBIF
1411	Xanthium spinosum	-5.682119	41.933979	Spain	2022	GBIF
1412	Xanthium spinosum	-4.296204	42.20211	Spain	2022	GBIF
1413	Xanthium spinosum	-3.029538	40.743868	Spain	2022	GBIF
1414	Xanthium spinosum	-3.672073	41.571325	Spain	2022	GBIF
1415	Xanthium spinosum	2.599542	43.29632	France	2022	GBIF
1416	Xanthium spinosum	6.155445	43.336296	France	2022	GBIF
1417	Xanthium spinosum	-7.188052	41.307052	Portugal	2022	GBIF
1418	Xanthium spinosum	0.358227	40.851913	Spain	2022	GBIF
1419	Xanthium spinosum	12.179028	42.106601	Italy	2022	GBIF
1420	Xanthium spinosum	3.345954	43.281796	France	2022	GBIF
1421	Xanthium spinosum	2.446401	42.904578	France	2022	GBIF
1422	Xanthium spinosum	26.753661	43.581554	Bulgaria	2022	GBIF
1423	Xanthium spinosum	2.425349	42.906511	France	2022	GBIF
1424	Xanthium spinosum	2.174542	41.585061	Spain	2022	GBIF
1425	Xanthium spinosum	-5.233585	41.324574	Spain	2022	GBIF
1426	Xanthium spinosum	16.032607	38.689367	Italy	2022	GBIF
1427	Xanthium spinosum	-0.866931	45.530317	France	2022	GBIF
1428	Xanthium spinosum	1.695556	43.735556	France	2022	GBIF
1429	Xanthium spinosum	5.14799	44.052115	France	2022	GBIF
1430	Xanthium spinosum	-0.79019	45.468244	France	2022	GBIF
1431	Xanthium spinosum	2.174326	43.33281	France	2022	GBIF
1432	Xanthium spinosum	16.253289	40.964558	Italy	2022	GBIF
1433	Xanthium spinosum	19.50875	40.328675	Albania	2022	GBIF
1434	Xanthium spinosum	27.202564	46.071869	Romania	2022	GBIF
1435	Xanthium spinosum	-1.522032	43.268611	Spain	2022	GBIF
1436	Xanthium spinosum	0.766407	41.504674	Spain	2022	GBIF
1437	Xanthium spinosum	0.931589	41.423129	Spain	2022	GBIF
1438	Xanthium spinosum	-0.817277	45.558211	France	2022	GBIF
1439	Xanthium spinosum	3.065763	48.240401	France	2022	GBIF
1440	Xanthium spinosum	29.473056	40.7025	Türkiye	2022	GBIF
1441	Xanthium spinosum	14.048533	41.228468	Italy	2022	GBIF
1442	Xanthium spinosum	12.733	42.177943	Italy	2022	GBIF
1443	Xanthium spinosum	-2.428781	38.902006	Spain	2022	GBIF
1444	Xanthium spinosum	-3.462107	42.095943	Spain	2022	GBIF
1445	Xanthium spinosum	2.826144	36.715101	Algeria	2022	GBIF
1446	Xanthium spinosum	-1.485527	40.809638	Spain	2022	GBIF
1447	Xanthium spinosum	6.022698	43.724479	France	2022	GBIF
1448	Xanthium spinosum	3.935294	43.718181	France	2022	GBIF
1449	Xanthium spinosum	13.435857	42.025535	Italy	2022	GBIF
1450	Xanthium spinosum	13.435861	42.025546	Italy	2022	GBIF
1451	Xanthium spinosum	20.737478	45.319685	Serbia	2022	GBIF
1452	Xanthium spinosum	-5.872941	42.48312	Spain	2022	GBIF
1453	Xanthium spinosum	-5.710861	41.500121	Spain	2022	GBIF
1454	Xanthium spinosum	7.278558	43.894486	France	2022	GBIF
1455	Xanthium spinosum	27.156333	38.35111	Türkiye	2022	GBIF
1456	Xanthium spinosum	-3.613076	37.160541	Spain	2022	GBIF
1457	Xanthium spinosum	3.283878	43.305374	France	2022	GBIF
1458	Xanthium spinosum	-4.074707	40.656509	Spain	2022	GBIF
1459	Xanthium spinosum	14.557364	37.176514	Italy	2022	GBIF
1460	Xanthium spinosum	13.259895	41.747385	Italy	2022	GBIF
1461	Xanthium spinosum	-4.206046	37.147506	Spain	2022	GBIF
1462	Xanthium spinosum	1.1535	48.837587	France	2022	GBIF
1463	Xanthium spinosum	-4.642499	41.738145	Spain	2022	GBIF
1464	Xanthium spinosum	2.219029	41.527055	Spain	2022	GBIF
1465	Xanthium spinosum	-0.954862	43.324211	France	2022	GBIF
1466	Xanthium spinosum	-1.81076	42.331434	Spain	2022	GBIF
1467	Xanthium spinosum	13.308389	42.168923	Italy	2022	GBIF
1468	Xanthium spinosum	4.972037	48.653015	France	2022	GBIF
1469	Xanthium spinosum	-0.781226	45.480687	France	2022	GBIF
1470	Xanthium spinosum	25.505829	45.142059	Romania	2022	GBIF
1471	Xanthium spinosum	16.238517	39.605868	Italy	2022	GBIF
1472	Xanthium spinosum	8.162498	44.050213	Italy	2022	GBIF
1473	Xanthium spinosum	0.05691	45.27551	France	2022	GBIF
1474	Xanthium spinosum	1.735093	41.228073	Spain	2022	GBIF
1475	Xanthium spinosum	3.204033	43.273737	France	2022	GBIF
1476	Xanthium spinosum	-122.385147	37.328461	United States of America	2022	GBIF
1477	Xanthium spinosum	34.253786	44.848622	Ukraine	2022	GBIF
1478	Xanthium spinosum	34.270341	44.843085	Ukraine	2022	GBIF
1479	Xanthium spinosum	0.434768	41.047337	Spain	2022	GBIF
1480	Xanthium spinosum	0.255263	40.908047	Spain	2022	GBIF
1481	Xanthium spinosum	35.224304	45.001478	Ukraine	2022	GBIF
1482	Xanthium spinosum	-122.385149	37.329097	United States of America	2022	GBIF
1483	Xanthium spinosum	-0.38403	42.491905	Spain	2022	GBIF
1484	Xanthium spinosum	2.386762	41.574155	Spain	2022	GBIF
1485	Xanthium spinosum	29.41203	46.294572	Ukraine	2022	GBIF
1486	Xanthium spinosum	27.284444	44.538757	Romania	2022	GBIF
1487	Xanthium spinosum	72.465133	41.302878	Kyrgyzstan	2022	GBIF
1488	Xanthium spinosum	-121.694137	36.614932	United States of America	2022	GBIF
1489	Xanthium spinosum	-121.519363	36.840347	United States of America	2022	GBIF
1490	Xanthium spinosum	-3.825437	40.758438	Spain	2022	GBIF
1491	Xanthium spinosum	35.772278	33.307458	Israel	2022	GBIF
1492	Xanthium spinosum	-5.956493	38.967268	Spain	2022	GBIF
1493	Xanthium spinosum	-1.622675	43.0461	Spain	2022	GBIF
1494	Xanthium spinosum	47.7302	41.4587	Russian Federation	2022	GBIF
1495	Xanthium spinosum	2.007046	41.404633	Spain	2022	GBIF
1496	Xanthium spinosum	23.581158	46.8355	Romania	2022	GBIF
1497	Xanthium spinosum	-3.877328	40.467428	Spain	2022	GBIF
1498	Xanthium spinosum	2.160611	41.626438	Spain	2022	GBIF
1499	Xanthium spinosum	16.527402	43.575052	Croatia	2022	GBIF
1500	Xanthium spinosum	47.437745	43.042749	Russian Federation	2022	GBIF
1501	Xanthium spinosum	15.774182	43.767318	Croatia	2022	GBIF
1502	Xanthium spinosum	15.774322	43.767353	Croatia	2022	GBIF
1503	Xanthium spinosum	15.774494	43.767421	Croatia	2022	GBIF
1504	Xanthium spinosum	2.622755	41.985409	Spain	2022	GBIF
1505	Xanthium spinosum	2.938473	36.732379	Algeria	2022	GBIF
1506	Xanthium spinosum	1.701195	41.31802	Spain	2022	GBIF
1507	Xanthium spinosum	-3.581038	41.026295	Spain	2022	GBIF
1508	Xanthium spinosum	46.375931	46.316757	Russian Federation	2022	GBIF
1509	Xanthium spinosum	21.254496	47.58224	Hungary	2022	GBIF
1510	Xanthium spinosum	-3.685363	40.52731	Spain	2022	GBIF
1511	Xanthium spinosum	-3.685352	40.527318	Spain	2022	GBIF
1512	Xanthium spinosum	-3.685322	40.527308	Spain	2022	GBIF
1513	Xanthium spinosum	-3.685313	40.527363	Spain	2022	GBIF
1514	Xanthium spinosum	-3.685297	40.527285	Spain	2022	GBIF
1515	Xanthium spinosum	-3.685227	40.527283	Spain	2022	GBIF
1516	Xanthium spinosum	-3.685225	40.527295	Spain	2022	GBIF
1517	Xanthium spinosum	-3.685173	40.52736	Spain	2022	GBIF
1518	Xanthium spinosum	-3.685225	40.527302	Spain	2022	GBIF
1519	Xanthium spinosum	-3.684337	40.527697	Spain	2022	GBIF
1520	Xanthium spinosum	-3.684458	40.527617	Spain	2022	GBIF
1521	Xanthium spinosum	-3.684333	40.527693	Spain	2022	GBIF
1522	Xanthium spinosum	-3.684325	40.527673	Spain	2022	GBIF
1523	Xanthium spinosum	-3.684323	40.527672	Spain	2022	GBIF
1524	Xanthium spinosum	-3.684327	40.527672	Spain	2022	GBIF
1525	Xanthium spinosum	-3.684068	40.527797	Spain	2022	GBIF
1526	Xanthium spinosum	-3.684028	40.52782	Spain	2022	GBIF
1527	Xanthium spinosum	-3.684007	40.527832	Spain	2022	GBIF
1528	Xanthium spinosum	-3.683815	40.527887	Spain	2022	GBIF
1529	Xanthium spinosum	-3.683518	40.527922	Spain	2022	GBIF
1530	Xanthium spinosum	-3.683415	40.52796	Spain	2022	GBIF
1531	Xanthium spinosum	-3.683082	40.528	Spain	2022	GBIF
1532	Xanthium spinosum	-3.68197	40.533903	Spain	2022	GBIF
1533	Xanthium spinosum	43.433689	43.104379	Russian Federation	2022	GBIF
1534	Xanthium spinosum	20.147017	40.080176	Albania	2022	GBIF
1535	Xanthium spinosum	43.147041	43.269531	Russian Federation	2022	GBIF
1536	Xanthium spinosum	2.525218	41.661943	Spain	2022	GBIF
1537	Xanthium spinosum	2.835881	42.162878	Spain	2022	GBIF
1538	Xanthium spinosum	3.873378	43.829264	France	2022	GBIF
1539	Xanthium spinosum	-7.293469	31.026518	Morocco	2022	GBIF
1540	Xanthium spinosum	41.89088	43.762795	Russian Federation	2022	GBIF
1541	Xanthium spinosum	2.525719	41.662447	Spain	2022	GBIF
1542	Xanthium spinosum	4.446767	36.80807	Algeria	2022	GBIF
1543	Xanthium spinosum	44.569571	40.342364	Armenia	2022	GBIF
1544	Xanthium spinosum	29.867526	46.263906	Ukraine	2022	GBIF
1545	Xanthium spinosum	30.069183	46.331135	Ukraine	2022	GBIF
1546	Xanthium spinosum	34.823123	31.096872	Israel	2022	GBIF
1547	Xanthium spinosum	4.298401	44.494153	France	2022	GBIF
1548	Xanthium spinosum	3.102694	42.228662	Spain	2022	GBIF
1549	Xanthium spinosum	44.84906	41.578823	Georgia	2022	GBIF
1550	Xanthium spinosum	44.849125	41.578815	Georgia	2022	GBIF
1551	Xanthium spinosum	44.849228	41.578857	Georgia	2022	GBIF
1552	Xanthium spinosum	20.296389	39.338056	Greece	2022	GBIF
1553	Xanthium spinosum	21.073719	47.614102	Hungary	2022	GBIF
1554	Xanthium spinosum	-1.667218	40.722893	Spain	2022	GBIF
1555	Xanthium spinosum	-5.901774	42.268687	Spain	2022	GBIF
1556	Xanthium spinosum	2.98011	43.21754	France	2022	GBIF
1557	Xanthium spinosum	149.930396	-32.025796	Australia	2022	GBIF
1558	Xanthium spinosum	145.01712	-37.64053	Australia	2022	GBIF
1559	Xanthium spinosum	-0.66006	45.15682	France	2022	GBIF
1560	Xanthium spinosum	4.54638	44.046	France	2022	GBIF
1561	Xanthium spinosum	3.2042	43.2738	France	2022	GBIF
1562	Xanthium spinosum	49.731097	35.920989	Iran (Islamic Republic of)	2022	GBIF
1563	Xanthium spinosum	15.27324	44.114471	Croatia	2022	GBIF
1564	Xanthium spinosum	-4.501578	41.972229	Spain	2022	GBIF
1565	Xanthium spinosum	-0.384028	42.491958	Spain	2022	GBIF
1566	Xanthium spinosum	2.401974	41.555429	Spain	2022	GBIF
1567	Xanthium spinosum	23.605804	41.969024	Bulgaria	2022	GBIF
1568	Xanthium spinosum	-0.447013	38.715034	Spain	2022	GBIF
1569	Xanthium spinosum	3.524518	43.657436	France	2022	GBIF
1570	Xanthium spinosum	4.446992	44.302158	France	2022	GBIF
1571	Xanthium spinosum	2.312048	41.681496	Spain	2022	GBIF
1572	Xanthium spinosum	-2.7325	38.186667	Spain	2022	GBIF
1573	Xanthium spinosum	12.828287	42.203316	Italy	2022	GBIF
1574	Xanthium spinosum	15.207202	41.30758	Italy	2022	GBIF
1575	Xanthium spinosum	11.550251	43.318822	Italy	2022	GBIF
1576	Xanthium spinosum	9.043116	39.392914	Italy	2022	GBIF
1577	Xanthium spinosum	-0.339693	38.688296	Spain	2022	GBIF
1578	Xanthium spinosum	-1.613849	42.48991	Spain	2022	GBIF
1579	Xanthium spinosum	1.517276	41.983707	Spain	2022	GBIF
1580	Xanthium spinosum	-107.991646	32.888785	United States of America	2022	GBIF
1581	Xanthium spinosum	29.915771	36.65387	Türkiye	2022	GBIF
1582	Xanthium spinosum	6.852083	44.065957	France	2022	GBIF
1583	Xanthium spinosum	-1.309083	38.465438	Spain	2022	GBIF
1584	Xanthium spinosum	3.387641	43.381426	France	2022	GBIF
1585	Xanthium spinosum	6.749119	46.633636	Switzerland	2022	GBIF
1586	Xanthium spinosum	4.870222	43.682768	France	2022	GBIF
1587	Xanthium spinosum	4.847625	44.350681	France	2022	GBIF
1588	Xanthium spinosum	5.228788	43.556732	France	2022	GBIF
1589	Xanthium spinosum	-0.068797	42.125683	Spain	2022	GBIF
1590	Xanthium spinosum	13.272172	42.202803	Italy	2022	GBIF
1591	Xanthium spinosum	5.128114	44.105519	France	2022	GBIF
1592	Xanthium spinosum	6.368981	43.541433	France	2022	GBIF
1593	Xanthium spinosum	1.847143	41.747852	Spain	2022	GBIF
1594	Xanthium spinosum	4.859278	44.374869	France	2022	GBIF
1595	Xanthium spinosum	12.619736	41.760024	Italy	2022	GBIF
1596	Xanthium spinosum	12.836637	37.7032	Italy	2022	GBIF
1597	Xanthium spinosum	2.043882	41.563859	Spain	2022	GBIF
1598	Xanthium spinosum	4.66748	43.810537	France	2022	GBIF
1599	Xanthium spinosum	1.986387	41.578367	Spain	2022	GBIF
1600	Xanthium spinosum	-2.62623	41.078031	Spain	2022	GBIF
1601	Xanthium spinosum	27.600528	43.468447	Bulgaria	2022	GBIF
1602	Xanthium spinosum	11.259227	43.303374	Italy	2022	GBIF
1603	Xanthium spinosum	12.704915	41.798709	Italy	2022	GBIF
1604	Xanthium spinosum	-3.671276	41.568161	Spain	2022	GBIF
1605	Xanthium spinosum	-56.149458	-25.579314	Paraguay	2022	GBIF
1606	Xanthium spinosum	5.637483	43.703418	France	2022	GBIF
1607	Xanthium spinosum	12.705291	41.79849	Italy	2022	GBIF
1608	Xanthium spinosum	8.211647	40.848677	Italy	2022	GBIF
1609	Xanthium spinosum	35.414999	38.687346	Türkiye	2022	GBIF
1610	Xanthium spinosum	12.959564	41.591325	Italy	2022	GBIF
1611	Xanthium spinosum	2.173731	41.487841	Spain	2022	GBIF
1612	Xanthium spinosum	3.463044	43.652335	France	2022	GBIF
1613	Xanthium spinosum	4.242564	43.713266	France	2022	GBIF
1614	Xanthium spinosum	15.013951	41.702175	Italy	2022	GBIF
1615	Xanthium spinosum	22.286012	39.372982	Greece	2022	GBIF
1616	Xanthium spinosum	4.443713	44.55489	France	2022	GBIF
1617	Xanthium spinosum	5.464788	43.310926	France	2022	GBIF
1618	Xanthium spinosum	20.603611	46.432222	Hungary	2022	GBIF
1619	Xanthium spinosum	3.493331	43.654895	France	2022	GBIF
1620	Xanthium spinosum	28.973938	45.184177	Romania	2022	GBIF
1621	Xanthium spinosum	6.397081	43.214378	France	2022	GBIF
1622	Xanthium spinosum	2.677591	41.846703	Spain	2022	GBIF
1623	Xanthium spinosum	-4.959544	41.482098	Spain	2022	GBIF
1624	Xanthium spinosum	46.389654	37.075132	Iran (Islamic Republic of)	2022	GBIF
1625	Xanthium spinosum	-1.996555	41.964191	Spain	2022	GBIF
1626	Xanthium spinosum	23.972821	45.172079	Romania	2022	GBIF
1627	Xanthium spinosum	23.972814	45.172145	Romania	2022	GBIF
1628	Xanthium spinosum	28.386362	39.597958	Türkiye	2022	GBIF
1629	Xanthium spinosum	2.010933	41.60824	Spain	2022	GBIF
1630	Xanthium spinosum	1.991728	41.561923	Spain	2022	GBIF
1631	Xanthium spinosum	2.041157	43.187036	France	2022	GBIF
1632	Xanthium spinosum	12.494147	42.354172	Italy	2022	GBIF
1633	Xanthium spinosum	-4.742604	41.567542	Spain	2022	GBIF
1634	Xanthium spinosum	-3.558136	41.625784	Spain	2022	GBIF
1635	Xanthium spinosum	-0.063667	40.040102	Spain	2022	GBIF
1636	Xanthium spinosum	36.76224	31.75427	Jordan	2022	GBIF
1637	Xanthium spinosum	15.92852	38.230171	Italy	2022	GBIF
1638	Xanthium spinosum	9.482678	42.397407	France	2022	GBIF
1639	Xanthium spinosum	0.22022	42.065163	Spain	2022	GBIF
1640	Xanthium spinosum	-3.805682	37.784007	Spain	2022	GBIF
1641	Xanthium spinosum	-0.089077	45.743032	France	2022	GBIF
1642	Xanthium spinosum	-0.090247	45.740709	France	2022	GBIF
1643	Xanthium spinosum	-1.598324	41.813219	Spain	2022	GBIF
1644	Xanthium spinosum	-0.090278	45.740833	France	2022	GBIF
1645	Xanthium spinosum	0.437184	46.929369	France	2022	GBIF
1646	Xanthium spinosum	-0.16728	41.934748	Spain	2022	GBIF
1647	Xanthium spinosum	12.085696	42.401858	Italy	2022	GBIF
1648	Xanthium spinosum	0.869252	52.276593	United Kingdom of Great Britain and Northern Ireland	2022	GBIF
1649	Xanthium spinosum	5.019769	43.568454	France	2022	GBIF
1650	Xanthium spinosum	4.628016	44.116065	France	2022	GBIF
1651	Xanthium spinosum	2.955778	42.112562	Spain	2022	GBIF
1652	Xanthium spinosum	1.733572	41.33358	Spain	2022	GBIF
1653	Xanthium spinosum	2.078192	41.341069	Spain	2022	GBIF
1654	Xanthium spinosum	-0.047892	45.739511	France	2022	GBIF
1655	Xanthium spinosum	-3.764263	37.294455	Spain	2022	GBIF
1656	Xanthium spinosum	16.712615	39.012221	Italy	2022	GBIF
1657	Xanthium spinosum	-9.387603	38.736594	Portugal	2022	GBIF
1658	Xanthium spinosum	30.020743	46.355796	Ukraine	2022	GBIF
1659	Xanthium spinosum	29.867495	46.263772	Ukraine	2022	GBIF
1660	Xanthium spinosum	11.320113	43.552158	Italy	2022	GBIF
1661	Xanthium spinosum	27.845726	-26.570548	South Africa	2022	GBIF
1662	Xanthium spinosum	16.038258	41.844264	Italy	2022	GBIF
1663	Xanthium spinosum	19.441162	40.886895	Albania	2022	GBIF
1664	Xanthium spinosum	44.434022	43.090439	Russian Federation	2022	GBIF
1665	Xanthium spinosum	-121.781158	36.885097	United States of America	2022	GBIF
1666	Xanthium spinosum	2.267258	41.81097	Spain	2022	GBIF
1667	Xanthium spinosum	1.811368	41.605307	Spain	2022	GBIF
1668	Xanthium spinosum	-7.579022	39.682106	Portugal	2022	GBIF
1669	Xanthium spinosum	2.092191	42.05355	Spain	2022	GBIF
1670	Xanthium spinosum	44.66455	41.088383	Armenia	2022	GBIF
1671	Xanthium spinosum	39.67299	45.198824	Russian Federation	2022	GBIF
1672	Xanthium spinosum	-60.840015	-31.73719	Argentina	2022	GBIF
1673	Xanthium spinosum	-7.913497	31.126883	Morocco	2022	GBIF
1674	Xanthium spinosum	-7.904412	31.12577	Morocco	2022	GBIF
1675	Xanthium spinosum	2.118639	41.443863	Spain	2022	GBIF
1676	Xanthium spinosum	-122.632775	38.111957	United States of America	2022	GBIF
1677	Xanthium spinosum	7.268858	43.89549	France	2022	GBIF
1678	Xanthium spinosum	-3.201406	37.280144	Spain	2022	GBIF
1679	Xanthium spinosum	19.964524	39.954457	Albania	2022	GBIF
1680	Xanthium spinosum	35.83965	33.034478	Israel	2022	GBIF
1681	Xanthium spinosum	26.606995	-26.67877	South Africa	2022	GBIF
1682	Xanthium spinosum	19.098594	42.084313	Montenegro	2022	GBIF
1683	Xanthium spinosum	1.906328	42.246775	Spain	2022	GBIF
1684	Xanthium spinosum	2.035723	41.502117	Spain	2022	GBIF
1685	Xanthium spinosum	-122.317505	37.95636	United States of America	2022	GBIF
1686	Xanthium spinosum	26.587709	-26.680393	South Africa	2022	GBIF
1687	Xanthium spinosum	-64.953077	-23.623706	Argentina	2022	GBIF
1688	Xanthium spinosum	-7.003071	41.827513	Portugal	2022	GBIF
1689	Xanthium spinosum	-7.033097	41.859816	Portugal	2022	GBIF
1690	Xanthium spinosum	-3.774913	38.092628	Spain	2022	GBIF
1691	Xanthium spinosum	44.9661	43.672629	Russian Federation	2022	GBIF
1692	Xanthium spinosum	152.614357	-27.889246	Australia	2022	GBIF
1693	Xanthium spinosum	2.947108	42.268283	Spain	2022	GBIF
1694	Xanthium spinosum	44.209095	41.96767	Georgia	2022	GBIF
1695	Xanthium spinosum	2.096263	41.322585	Spain	2022	GBIF
1696	Xanthium spinosum	69.294075	38.37891	Tajikistan	2022	GBIF
1697	Xanthium spinosum	-1.371571	42.43766	Spain	2022	GBIF
1698	Xanthium spinosum	1.849116	41.355685	Spain	2022	GBIF
1699	Xanthium spinosum	-7.470001	39.444152	Portugal	2022	GBIF
1700	Xanthium spinosum	71.597415	40.986491	Uzbekistan	2022	GBIF
1701	Xanthium spinosum	35.350845	32.156447	Palestine, State of	2022	GBIF
1702	Xanthium spinosum	15.0623	44.430625	Croatia	2022	GBIF
1703	Xanthium spinosum	-5.832778	42.414558	Spain	2022	GBIF
1704	Xanthium spinosum	71.455427	40.885842	Uzbekistan	2022	GBIF
1705	Xanthium spinosum	28.420321	-30.26888	South Africa	2022	GBIF
1706	Xanthium spinosum	35.237907	31.938942	Palestine, State of	2022	GBIF
1707	Xanthium spinosum	45.904935	45.887126	Russian Federation	2022	GBIF
1708	Xanthium spinosum	6.6125	36.347222	Algeria	2022	GBIF
1709	Xanthium spinosum	-122.22252	37.33768	United States of America	2022	GBIF
1710	Xanthium spinosum	-68.94144	-31.772491	Argentina	2022	GBIF
1711	Xanthium spinosum	9.25	42.45	France	2022	GBIF
1712	Xanthium spinosum	9.27	42.46	France	2022	GBIF
1713	Xanthium spinosum	29.386741	-24.302333	South Africa	2022	GBIF
1714	Xanthium spinosum	-6.133125	31.393358	Morocco	2022	GBIF
1715	Xanthium spinosum	-2.966617	42.444728	Spain	2022	GBIF
1716	Xanthium spinosum	2.116976	41.313163	Spain	2022	GBIF
1717	Xanthium spinosum	-59.98044	-30.055851	Argentina	2022	GBIF
1718	Xanthium spinosum	2.11628	41.312815	Spain	2022	GBIF
1719	Xanthium spinosum	3.01729	43.49702	France	2022	GBIF
1720	Xanthium spinosum	2.897534	43.355915	France	2022	GBIF
1721	Xanthium spinosum	0.781798	41.922831	Spain	2022	GBIF
1722	Xanthium spinosum	-3.679819	41.761245	Spain	2022	GBIF
1723	Xanthium spinosum	-0.74473	45.46952	France	2022	GBIF
1724	Xanthium spinosum	3.80809	43.50018	France	2022	GBIF
1725	Xanthium spinosum	149.741647	-32.248585	Australia	2022	GBIF
1726	Xanthium spinosum	148.709445	-33.171041	Australia	2022	GBIF
1727	Xanthium spinosum	148.287676	-34.293445	Australia	2022	GBIF
1728	Xanthium spinosum	3.34548	43.28197	France	2022	GBIF
1729	Xanthium spinosum	148.718071	-33.169587	Australia	2022	GBIF
1730	Xanthium spinosum	29.44359	40.663701	Türkiye	2022	GBIF
1731	Xanthium spinosum	5.251267	43.367406	France	2022	GBIF
1732	Xanthium spinosum	21.044476	44.544746	Serbia	2022	GBIF
1733	Xanthium spinosum	-3.691326	40.527813	Spain	2022	GBIF
1734	Xanthium spinosum	27.760046	43.247928	Bulgaria	2022	GBIF
1735	Xanthium spinosum	9.40624	42.448761	France	2022	GBIF
1736	Xanthium spinosum	9.094348	39.734151	Italy	2022	GBIF
1737	Xanthium spinosum	26.996306	40.817955	Türkiye	2022	GBIF
1738	Xanthium spinosum	12.07718	42.13383	Italy	2022	GBIF
1739	Xanthium spinosum	-5.246395	36.749893	Spain	2022	GBIF
1740	Xanthium spinosum	0.956179	41.616357	Spain	2022	GBIF
1741	Xanthium spinosum	2.066889	41.435135	Spain	2022	GBIF
1742	Xanthium spinosum	17.076342	40.749978	Italy	2022	GBIF
1743	Xanthium spinosum	38.95191	8.300907	Ethiopia	2022	GBIF
1744	Xanthium spinosum	13.295751	37.8196	Italy	2022	GBIF
1745	Xanthium spinosum	-0.832847	41.670911	Spain	2022	GBIF
1746	Xanthium spinosum	12.833689	41.597994	Italy	2022	GBIF
1747	Xanthium spinosum	-0.732222	45.113333	France	2022	GBIF
1748	Xanthium spinosum	13.293947	37.835126	Italy	2022	GBIF
1749	Xanthium spinosum	22.59	40.016944	Greece	2022	GBIF
1750	Xanthium spinosum	-0.263032	47.143832	France	2022	GBIF
1751	Xanthium spinosum	9.572521	39.345766	Italy	2022	GBIF
1752	Xanthium spinosum	3.445556	43.5996	France	2022	GBIF
1753	Xanthium spinosum	16.605412	40.667617	Italy	2022	GBIF
1754	Xanthium spinosum	66.988175	39.674995	Uzbekistan	2022	GBIF
1755	Xanthium spinosum	26.329527	38.321548	Türkiye	2022	GBIF
1756	Xanthium spinosum	2.955867	43.249038	France	2022	GBIF
1757	Xanthium spinosum	9.065244	41.890775	France	2022	GBIF
1758	Xanthium spinosum	-5.5684	42.625307	Spain	2022	GBIF
1759	Xanthium spinosum	12.07957	42.133431	Italy	2022	GBIF
1760	Xanthium spinosum	23.965356	40.918875	Greece	2022	GBIF
1761	Xanthium spinosum	4.407867	44.569914	France	2022	GBIF
1762	Xanthium spinosum	9.168158	42.29306	France	2022	GBIF
1763	Xanthium spinosum	2.104375	41.493813	Spain	2022	GBIF
1764	Xanthium spinosum	9.037345	39.813363	Italy	2022	GBIF
1765	Xanthium spinosum	-6.09815	39.363767	Spain	2022	GBIF
1766	Xanthium spinosum	9.1693	42.294581	France	2022	GBIF
1767	Xanthium spinosum	2.155001	41.487255	Spain	2022	GBIF
1768	Xanthium spinosum	-3.783356	40.667524	Spain	2022	GBIF
1769	Xanthium spinosum	34.641921	37.952107	Türkiye	2022	GBIF
1770	Xanthium spinosum	-0.465128	38.682695	Spain	2022	GBIF
1771	Xanthium spinosum	44.669549	44.811157	Russian Federation	2022	GBIF
1772	Xanthium spinosum	-0.623341	39.453873	Spain	2022	GBIF
1773	Xanthium spinosum	19.897259	47.204489	Hungary	2022	GBIF
1774	Xanthium spinosum	-0.816372	45.502032	France	2022	GBIF
1775	Xanthium spinosum	-5.903203	35.756622	Morocco	2022	GBIF
1776	Xanthium spinosum	12.077128	42.133656	Italy	2022	GBIF
1777	Xanthium spinosum	-3.707876	40.533153	Spain	2022	GBIF
1778	Xanthium spinosum	0.602358	48.938628	France	2022	GBIF
1779	Xanthium spinosum	13.322454	43.257292	Italy	2022	GBIF
1780	Xanthium spinosum	-5.49053	42.590738	Spain	2022	GBIF
1781	Xanthium spinosum	16.559828	40.836924	Italy	2022	GBIF
1782	Xanthium spinosum	23.318192	41.325733	Greece	2022	GBIF
1783	Xanthium spinosum	5.204481	43.744419	France	2022	GBIF
1784	Xanthium spinosum	1.788573	43.378571	France	2022	GBIF
1785	Xanthium spinosum	49.950595	40.559142	Azerbaijan	2022	GBIF
1786	Xanthium spinosum	16.568905	40.823135	Italy	2022	GBIF
1787	Xanthium spinosum	0.359591	40.851433	Spain	2022	GBIF
1788	Xanthium spinosum	12.558176	42.635236	Italy	2022	GBIF
1789	Xanthium spinosum	10.998332	42.903797	Italy	2022	GBIF
1790	Xanthium spinosum	15.197565	41.569627	Italy	2022	GBIF
1791	Xanthium spinosum	1.591002	41.267135	Spain	2022	GBIF
1792	Xanthium spinosum	-2.73397	38.012557	Spain	2022	GBIF
1793	Xanthium spinosum	4.806282	43.590838	France	2022	GBIF
1794	Xanthium spinosum	6.515066	43.720551	France	2022	GBIF
1795	Xanthium spinosum	9.120209	42.512816	France	2022	GBIF
1796	Xanthium spinosum	74.98433	33.783435	India	2022	GBIF
1797	Xanthium spinosum	-5.163587	36.737122	Spain	2022	GBIF
1798	Xanthium spinosum	-4.812806	41.525343	Spain	2022	GBIF
1799	Xanthium spinosum	12.335503	54.196533	Germany	2022	GBIF
1800	Xanthium spinosum	32.815863	38.280017	Türkiye	2022	GBIF
1801	Xanthium spinosum	2.927615	39.546818	Spain	2022	GBIF
1802	Xanthium spinosum	145.74751	-35.085036	Australia	2022	GBIF
1803	Xanthium spinosum	145.761643	-35.086162	Australia	2022	GBIF
1804	Xanthium spinosum	145.699856	-35.089564	Australia	2022	GBIF
1805	Xanthium spinosum	5.94212	43.83819	France	2022	GBIF
1806	Xanthium spinosum	25.19483	-31.935744	South Africa	2022	GBIF
1807	Xanthium spinosum	47.655731	42.821839	Russian Federation	2022	GBIF
1808	Xanthium spinosum	0.199901	42.30261	Spain	2022	GBIF
1809	Xanthium spinosum	47.240381	43.001256	Russian Federation	2022	GBIF
1810	Xanthium spinosum	46.844145	43.070399	Russian Federation	2022	GBIF
1811	Xanthium spinosum	-1.406432	42.742096	Spain	2022	GBIF
1812	Xanthium spinosum	-4.023412	33.019369	Morocco	2022	GBIF
1813	Xanthium spinosum	47.226505	43.079674	Russian Federation	2022	GBIF
1814	Xanthium spinosum	-7.907697	31.14278	Morocco	2022	GBIF
1815	Xanthium spinosum	-78.458801	0.00106	Ecuador	2022	GBIF
1816	Xanthium spinosum	23.256198	41.28261	Greece	2022	GBIF
1817	Xanthium spinosum	-53.57888	-33.995648	Uruguay	2022	GBIF
1818	Xanthium spinosum	23.101152	-34.034343	South Africa	2022	GBIF
1819	Xanthium spinosum	24.279307	-32.378856	South Africa	2022	GBIF
1820	Xanthium spinosum	-121.916045	37.86137	United States of America	2022	GBIF
1821	Xanthium spinosum	25.323806	42.097404	Bulgaria	2022	GBIF
1822	Xanthium spinosum	145.761675	-35.086188	Australia	2022	GBIF
1823	Xanthium spinosum	-2.237919	36.814068	Spain	2022	GBIF
1824	Xanthium spinosum	-2.238394	36.814377	Spain	2022	GBIF
1825	Xanthium spinosum	-55.292442	-34.843962	Uruguay	2022	GBIF
1826	Xanthium spinosum	1.734757	41.228494	Spain	2022	GBIF
1827	Xanthium spinosum	-68.984153	-32.533561	Argentina	2022	GBIF
1828	Xanthium spinosum	0.085601	42.395677	Spain	2022	GBIF
1829	Xanthium spinosum	-1.737717	42.583861	Spain	2022	GBIF
1830	Xanthium spinosum	-1.805	42.3555	Spain	2022	GBIF
1831	Xanthium spinosum	145.740821	-35.067633	Australia	2022	GBIF
1832	Xanthium spinosum	145.731349	-35.058868	Australia	2022	GBIF
1833	Xanthium spinosum	144.53295	-37.88307	Australia	2022	GBIF
1834	Xanthium spinosum	145.844943	-35.080178	Australia	2022	GBIF
1835	Xanthium spinosum	145.806368	-35.075353	Australia	2022	GBIF
1836	Xanthium spinosum	3.465745	43.622612	France	2022	GBIF
1837	Xanthium spinosum	5.191944	43.374722	France	2022	GBIF
1838	Xanthium spinosum	-1.406456	42.742096	Spain	2022	GBIF
1839	Xanthium spinosum	36.257303	40.405883	Türkiye	2022	GBIF
1840	Xanthium spinosum	20.918033	47.551125	Hungary	2022	GBIF
1841	Xanthium spinosum	-6.538306	40.590013	Spain	2022	GBIF
1842	Xanthium spinosum	3.448381	47.3993	France	2022	GBIF
1843	Xanthium spinosum	12.710209	41.797859	Italy	2022	GBIF
1844	Xanthium spinosum	-63.082775	-17.821466	Bolivia (Plurinational State of)	2022	GBIF
1845	Xanthium spinosum	-3.612134	40.562182	Spain	2022	GBIF
1846	Xanthium spinosum	8.909262	40.075701	Italy	2022	GBIF
1847	Xanthium spinosum	12.414537	41.780143	Italy	2022	GBIF
1848	Xanthium spinosum	5.758707	36.007896	Algeria	2022	GBIF
1849	Xanthium spinosum	2.201035	42.031982	Spain	2022	GBIF
1850	Xanthium spinosum	0.593033	41.579157	Spain	2022	GBIF
1851	Xanthium spinosum	36.111539	41.501879	Türkiye	2022	GBIF
1852	Xanthium spinosum	35.512249	41.157974	Türkiye	2022	GBIF
1853	Xanthium spinosum	16.950044	40.761536	Italy	2022	GBIF
1854	Xanthium spinosum	0.478203	41.497303	Spain	2022	GBIF
1855	Xanthium spinosum	29.278338	40.989497	Türkiye	2022	GBIF
1856	Xanthium spinosum	152.221002	-27.656748	Australia	2022	GBIF
1857	Xanthium spinosum	-2.862129	36.736588	Spain	2022	GBIF
1858	Xanthium spinosum	4.568586	35.820817	Algeria	2022	GBIF
1859	Xanthium spinosum	40.739841	37.304589	Türkiye	2022	GBIF
1860	Xanthium spinosum	-122.260185	37.974304	United States of America	2022	GBIF
1861	Xanthium spinosum	1.733888	41.229776	Spain	2022	GBIF
1862	Xanthium spinosum	-1.757675	42.710263	Spain	2022	GBIF
1863	Xanthium spinosum	-60.541431	-34.66285	Argentina	2022	GBIF
1864	Xanthium spinosum	-59.716236	-31.387434	Argentina	2022	GBIF
1865	Xanthium spinosum	-69.325875	-33.38997	Argentina	2022	GBIF
1866	Xanthium spinosum	151.969131	-27.55389	Australia	2022	GBIF
1867	Xanthium spinosum	142.998332	-35.995942	Australia	2022	GBIF
1868	Xanthium spinosum	28.048845	-28.875027	Lesotho	2022	GBIF
1869	Xanthium spinosum	-58.322678	-37.71727	Argentina	2022	GBIF
1870	Xanthium spinosum	-6.899303	38.514633	Spain	2022	GBIF
1871	Xanthium spinosum	-52.234265	-29.975714	Brazil	2022	GBIF
1872	Xanthium spinosum	-58.809187	-34.555819	Argentina	2022	GBIF
1873	Xanthium spinosum	29.828672	-28.658818	South Africa	2022	GBIF
1874	Xanthium spinosum	-71.36298	-34.504049	Chile	2022	GBIF
1875	Xanthium spinosum	5.92062	43.8049	France	2022	GBIF
1876	Xanthium spinosum	-0.41	39.81	Spain	2022	GBIF
1877	Xanthium spinosum	0.03	40	Spain	2022	GBIF
1878	Xanthium spinosum	-0.18	39.73	Spain	2022	GBIF
1879	Xanthium spinosum	148.919777	-30.897061	Australia	2022	GBIF
1880	Xanthium spinosum	26.760878	45.398529	Romania	2022	GBIF
1881	Xanthium spinosum	26.920114	45.513161	Romania	2022	GBIF
1882	Xanthium spinosum	21.21891	46.018562	Romania	2022	GBIF
1883	Xanthium spinosum	21.197603	45.969753	Romania	2022	GBIF
1884	Xanthium spinosum	21.492447	46.51363	Romania	2022	GBIF
1885	Xanthium spinosum	21.53034	46.464916	Romania	2022	GBIF
1886	Xanthium spinosum	21.569387	46.437885	Romania	2022	GBIF
1887	Xanthium spinosum	21.697741	46.475979	Romania	2022	GBIF
1888	Xanthium spinosum	21.85417	46.555176	Romania	2022	GBIF
1889	Xanthium spinosum	21.841249	46.633045	Romania	2022	GBIF
1890	Xanthium spinosum	21.294376	46.175236	Romania	2022	GBIF
1891	Xanthium spinosum	21.410734	46.356102	Romania	2022	GBIF
1892	Xanthium spinosum	21.492613	46.35181	Romania	2022	GBIF
1893	Xanthium spinosum	21.631552	46.411224	Romania	2022	GBIF
1894	Xanthium spinosum	20.938358	46.11544	Romania	2022	GBIF
1895	Xanthium spinosum	21.14941	46.21207	Romania	2022	GBIF
1896	Xanthium spinosum	21.182117	46.219398	Romania	2022	GBIF
1897	Xanthium spinosum	21.248577	45.731117	Romania	2022	GBIF
1898	Xanthium spinosum	21.246155	45.731274	Romania	2022	GBIF
1899	Xanthium spinosum	21.209429	45.964943	Romania	2022	GBIF
1900	Xanthium spinosum	21.265688	45.965752	Romania	2022	GBIF
1901	Xanthium spinosum	21.309998	45.971512	Romania	2022	GBIF
1902	Xanthium spinosum	21.363266	45.964664	Romania	2022	GBIF
1903	Xanthium spinosum	21.323061	45.976494	Romania	2022	GBIF
1904	Xanthium spinosum	21.420685	45.958035	Romania	2022	GBIF
1905	Xanthium spinosum	21.417215	45.975754	Romania	2022	GBIF
1906	Xanthium spinosum	21.498215	46.043129	Romania	2022	GBIF
1907	Xanthium spinosum	21.497887	46.043125	Romania	2022	GBIF
1908	Xanthium spinosum	21.307243	46.271271	Romania	2022	GBIF
1909	Xanthium spinosum	21.391209	46.123749	Romania	2022	GBIF
1910	Xanthium spinosum	23.873597	46.57138	Romania	2022	GBIF
1911	Xanthium spinosum	23.46797	46.88962	Romania	2022	GBIF
1912	Xanthium spinosum	21.39657	44.78966	Romania	2022	GBIF
1913	Xanthium spinosum	21.40166	44.79036	Romania	2022	GBIF
1914	Xanthium spinosum	22.3354	46.27666	Romania	2022	GBIF
1915	Xanthium spinosum	28.514297	43.996672	Romania	2022	GBIF
1916	Xanthium spinosum	28.607742	44.043113	Romania	2022	GBIF
1917	Xanthium spinosum	28.367697	43.925528	Romania	2022	GBIF
1918	Xanthium spinosum	28.482166	43.895955	Romania	2022	GBIF
1919	Xanthium spinosum	28.577746	43.913601	Romania	2022	GBIF
1920	Xanthium spinosum	28.466471	43.829612	Romania	2022	GBIF
1921	Xanthium spinosum	28.40427	44.168232	Romania	2022	GBIF
1922	Xanthium spinosum	21.859348	45.772002	Romania	2022	GBIF
1923	Xanthium spinosum	29.588296	44.897819	Romania	2022	GBIF
1924	Xanthium spinosum	29.591606	44.899068	Romania	2022	GBIF
1925	Xanthium spinosum	29.585938	44.897016	Romania	2022	GBIF
1926	Xanthium spinosum	29.580426	44.898302	Romania	2022	GBIF
1927	Xanthium spinosum	25.896361	43.840363	Romania	2022	GBIF
1928	Xanthium spinosum	26.83128	45.56149	Romania	2022	GBIF
1929	Xanthium spinosum	26.74892	45.58616	Romania	2022	GBIF
1930	Xanthium spinosum	26.82557	45.56118	Romania	2022	GBIF
1931	Xanthium spinosum	26.91623	46.94916	Romania	2022	GBIF
1932	Xanthium spinosum	28.51922	44.4416	Romania	2022	GBIF
1933	Xanthium spinosum	26.825149	45.134017	Romania	2022	GBIF
1934	Xanthium spinosum	26.761611	45.397818	Romania	2022	GBIF
1935	Xanthium spinosum	26.931764	45.516172	Romania	2022	GBIF
1936	Xanthium spinosum	26.36352	45.32296	Romania	2022	GBIF
1937	Xanthium spinosum	26.79172	46.00928	Romania	2022	GBIF
1938	Xanthium spinosum	26.79245	46.00959	Romania	2022	GBIF
1939	Xanthium spinosum	28.81096	44.8802	Romania	2022	GBIF
1940	Xanthium spinosum	28.81094	44.88091	Romania	2022	GBIF
1941	Xanthium spinosum	26.9531	45.56194	Romania	2022	GBIF
1942	Xanthium spinosum	23.877108	43.962822	Romania	2022	GBIF
1943	Xanthium spinosum	23.291309	44.782665	Romania	2022	GBIF
1944	Xanthium spinosum	21.217397	45.964696	Romania	2022	GBIF
1945	Xanthium spinosum	21.313459	45.922935	Romania	2022	GBIF
1946	Xanthium spinosum	21.302461	45.925555	Romania	2022	GBIF
1947	Xanthium spinosum	21.335085	45.906181	Romania	2022	GBIF
1948	Xanthium spinosum	21.334855	45.910556	Romania	2022	GBIF
1949	Xanthium spinosum	21.326482	45.916115	Romania	2022	GBIF
1950	Xanthium spinosum	21.310232	45.971707	Romania	2022	GBIF
1951	Xanthium spinosum	26.37807	46.83926	Romania	2022	GBIF
1952	Xanthium spinosum	26.78496	44.31853	Romania	2022	GBIF
1953	Xanthium spinosum	27.99786	45.28911	Romania	2022	GBIF
1954	Xanthium spinosum	28.73221	44.62867	Romania	2022	GBIF
1955	Xanthium spinosum	28.75094	44.94177	Romania	2022	GBIF
1956	Xanthium spinosum	28.68559	44.99257	Romania	2022	GBIF
1957	Xanthium spinosum	29.0944	45.09713	Romania	2022	GBIF
1958	Xanthium spinosum	29.39682	45.0684	Romania	2022	GBIF
1959	Xanthium spinosum	29.39899	45.08165	Romania	2022	GBIF
1960	Xanthium spinosum	28.84266	45.16748	Romania	2022	GBIF
1961	Xanthium spinosum	28.96998	45.20063	Romania	2022	GBIF
1962	Xanthium spinosum	28.94791	45.27903	Romania	2022	GBIF
1963	Xanthium spinosum	28.92632	45.25463	Romania	2022	GBIF
1964	Xanthium spinosum	29.0509	45.14411	Romania	2022	GBIF
1965	Xanthium spinosum	29.06368	45.17633	Romania	2022	GBIF
1966	Xanthium spinosum	29.23466	45.21575	Romania	2022	GBIF
1967	Xanthium spinosum	29.23539	45.21678	Romania	2022	GBIF
1968	Xanthium spinosum	29.28088	45.41454	Romania	2022	GBIF
1969	Xanthium spinosum	29.36141	45.42679	Romania	2022	GBIF
1970	Xanthium spinosum	29.52736	45.27903	Romania	2022	GBIF
1971	Xanthium spinosum	29.51412	45.29115	Romania	2022	GBIF
1972	Xanthium spinosum	29.51239	45.29258	Romania	2022	GBIF
1973	Xanthium spinosum	29.586	44.90594	Romania	2022	GBIF
1974	Xanthium spinosum	29.67007	45.15506	Romania	2022	GBIF
1975	Xanthium spinosum	29.63745	45.15947	Romania	2022	GBIF
1976	Xanthium spinosum	29.55492	45.27909	Romania	2022	GBIF
1977	Xanthium spinosum	26.91044	45.55677	Romania	2022	GBIF
1978	Xanthium spinosum	26.83123	45.56138	Romania	2022	GBIF
1979	Xanthium spinosum	26.7989	45.56337	Romania	2022	GBIF
1980	Xanthium spinosum	26.7488	45.58648	Romania	2022	GBIF
1981	Xanthium spinosum	26.71772	45.64616	Romania	2022	GBIF
1982	Xanthium spinosum	26.82599	45.56093	Romania	2022	GBIF
1983	Xanthium spinosum	26.82564	45.56136	Romania	2022	GBIF
1984	Xanthium spinosum	27.5331	47.2387	Romania	2022	GBIF
1985	Xanthium spinosum	27.19055	46.08717	Romania	2022	GBIF
1986	Xanthium spinosum	27.98074	45.29027	Romania	2022	GBIF
1987	Xanthium spinosum	28.12684	45.2487	Romania	2022	GBIF
1988	Xanthium spinosum	28.43726	44.96569	Romania	2022	GBIF
1989	Xanthium spinosum	28.52028	44.4364	Romania	2022	GBIF
1990	Xanthium spinosum	28.61502	44.84759	Romania	2022	GBIF
1991	Xanthium spinosum	28.7611	44.73537	Romania	2022	GBIF
1992	Xanthium spinosum	28.72717	44.74244	Romania	2022	GBIF
1993	Xanthium spinosum	28.7701	44.86396	Romania	2022	GBIF
1994	Xanthium spinosum	28.81097	44.88027	Romania	2022	GBIF
1995	Xanthium spinosum	28.94353	45.02258	Romania	2022	GBIF
1996	Xanthium spinosum	29.1665	45.04055	Romania	2022	GBIF
1997	Xanthium spinosum	27.63747	47.21913	Romania	2022	GBIF
1998	Xanthium spinosum	27.48071	47.2455	Romania	2022	GBIF
1999	Xanthium spinosum	26.79242	46.0094	Romania	2022	GBIF
[truncated: 13,950 more rows]
