# Supplementary material for: Impacts of Human Activity and Climate Change on the Suitable Habitats for Xanthium spinosum in China
Source: Plants (Basel). 2025 Jan 21;14(3):306. doi: 10.3390/plants14030306 (PMC11819725; doi:10.3390/plants14030306)
Supplement: Supplementary file 1 [file plants-14-00306-s001.zip › Table S1. Xan_in_model.csv]

Long	Lat	Xanthium_2.5m
-65.710229	-26.953283	1
138.680145	-32.887341	1
-71.158178	-34.841526	1
30.007108	-26.501494	1
-60.585218	-30.782753	1
-60.410267	-34.616722	1
150.761547	-31.839689	1
25.616373	-31.74398	1
26.507787	-33.31149	1
149.914933	-36.897297	1
-58.801603	-34.372793	1
-66.097136	-32.908356	1
26.032447	-32.583938	1
28.267473	-30.928413	1
20.318459	-33.481434	1
-71.226172	-29.923772	1
-61.014603	-31.323066	1
-63.636681	-38.943903	1
-70.274807	-32.904562	1
28.314951	-25.613151	1
45.813933	45.870892	1
19.592233	-34.086625	1
146.670047	-37.762022	1
-59.062858	-34.588553	1
151.585695	-28.916838	1
151.31554	-26.649502	1
27.976631	-29.121208	1
18.749645	-34.062033	1
144.152143	-35.650845	1
-65.2596	-23.208034	1
142.066545	-34.170403	1
-56.959549	-34.115446	1
145.470535	-38.068027	1
-65.719163	-22.776189	1
141.806641	-31.02556	1
141.687271	-31.0086	1
-71.725205	-13.626422	1
18.259483	-33.317934	1
-69.450156	-33.296217	1
25.39715	-30.683486	1
144.21158	-37.054033	1
-65.644687	-39.31811	1
148.251229	-33.327354	1
151.211756	-30.433279	1
35.121019	31.322498	1
19.135827	-34.290278	1
20.608157	-34.318562	1
26.033999	-33.249998	1
45.47165	46.378762	1
21.910366	-34.242578	1
29.948648	-24.555897	1
18.795241	-33.799354	1
142.636526	-38.324845	1
145.962726	-41.408449	1
146.605358	-36.151559	1
145.668634	-35.096576	1
-69.188963	-32.956391	1
44.2104	45.834664	1
-60.932027	-31.682156	1
-57.752193	-35.181942	1
-65.998416	-42.76944	1
-64.508083	-31.962937	1
-63.756887	-42.153318	1
-59.301866	-28.490015	1
-70.101394	-42.65847	1
145.152929	-34.259699	1
147.053914	-32.582025	1
144.62753	-36.869587	1
-64.599867	-37.368794	1
-63.690097	-35.687097	1
22.210518	-33.610352	1
145.404817	-37.65312	1
-59.288759	-37.42973	1
175.305566	-37.773513	1
31.356556	36.799783	1
15.545231	41.761522	1
-64.174445	-42.538333	1
47.433891	42.876405	1
-57.971092	-38.049893	1
145.368773	-35.140517	1
145.157375	-35.632334	1
145.837347	-35.98411	1
-75.341355	-11.887195	1
-59.711996	-36.017559	1
30.131046	46.297255	1
-71.005556	-31.576944	1
-64.40303	-36.920166	1
142.610804	-35.779164	1
145.832084	-32.587714	1
-65.294823	-24.152632	1
144.314984	-35.836445	1
152.029969	-27.691283	1
139.512778	-34.3175	1
-60.03656	-30.603715	1
-59.300857	-26.373424	1
-57.853963	-38.263653	1
-64.695285	-31.997009	1
143.714126	-34.292208	1
145.996756	-35.473453	1
143.530466	-34.177809	1
146.203134	-35.35505	1
145.544652	-33.49234	1
146.113673	-34.829846	1
145.16115	-33.362504	1
148.817499	-34.02615	1
-62.995017	-35.00665	1
-60.269055	-31.261898	1
-71.043853	-35.436228	1
139.50934	-34.090369	1
149.719907	-33.624943	1
142.529531	-38.362815	1
25.013202	-31.599505	1
-63.677839	-35.056249	1
26.058575	-29.011042	1
-65.915607	-38.144661	1
147.237541	-31.477899	1
148.039829	-31.695511	1
143.580443	-34.033713	1
147.79479	-31.65626	1
145.386894	-33.514644	1
144.734349	-32.315406	1
149.578989	-32.183775	1
146.4717	-33.195024	1
147.781919	-31.751402	1
145.962794	-34.751376	1
145.32133	-33.416335	1
-62.128285	-38.048006	1
9.512447	42.150248	1
47.32195	46.33111	1
143.350862	-36.267167	1
47.21276	42.418118	1
142.371464	-34.22284	1
1.853553	41.665595	1
47.028828	42.451946	1
-56.568267	-33.836071	1
138.608278	-32.727756	1
8.996375	41.655822	1
47.249001	41.670687	1
45.215746	41.44685	1
148.274797	-30.910041	1
148.841666	-33.346983	1
142.379421	-32.751298	1
147.576865	-30.23958	1
45.366173	45.445759	1
-121.966329	38.291971	1
44.435003	45.727631	1
-118.898483	34.436305	1
-9.216609	39.374605	1
-124.192368	40.612016	1
44.470057	46.19993	1
6.2	53	1
3.65879	50.48076	1
19.975861	40.688572	1
10.650687	53.730335	1
43.967872	46.902797	1
-2.8583	36.984138	1
42.323903	47.495717	1
43.039914	43.465805	1
51.531306	36.370508	1
32.066434	47.10688	1
44.095366	46.113574	1
20.710367	45.799705	1
-0.074022	42.120204	1
44.511982	47.63674	1
1.38002	41.645317	1
6.465443	36.269433	1
44.460477	48.59985	1
26.269945	39.243811	1
-2.561892	38.610513	1
42.06785	43.28826	1
46.226718	39.42568	1
3.94425	51.13608	1
43.285356	41.380267	1
73.940892	42.66955	1
-9.375954	39.096741	1
43.690749	46.466928	1
43.68795	46.309461	1
30.600957	46.797458	1
-122.278947	38.388828	1
46.930011	42.638039	1
44.641767	40.966367	1
43.21714	42.543457	1
16.098687	40.462203	1
-8.713295	40.14132	1
-117.92464	33.894367	1
45.176753	44.599353	1
16.442478	40.377292	1
-7.306921	39.717393	1
11.254334	43.3338	1
-5.723511	41.273573	1
-3.176204	40.465214	1
42.518575	47.9852	1
3.041262	42.245823	1
46.230547	37.809892	1
69.566103	41.37026	1
44.510158	47.058747	1
31.185028	46.729829	1
42.53064	49.582844	1
-5.425728	31.447299	1
47.106716	47.123456	1
3.142327	34.685672	1
5.9	51.55	1
10.330602	43.740332	1
4.829785	43.560469	1
29.413676	46.296981	1
2.572222	42.739769	1
44.608544	46.003463	1
43.488499	46.131039	1
30.670255	46.710282	1
12.079399	42.133203	1
75.829109	44.194071	1
-117.669	33.478055	1
23.262266	42.778493	1
-1.873735	42.743952	1
19.652972	46.206212	1
-7.418195	31.145873	1
71.482666	41.100193	1
17.900656	48.222833	1
-1.871108	42.026196	1
6.4	52.7	1
19.585144	46.472345	1
46.617826	43.257434	1
-8.531142	39.408612	1
44.741837	40.115295	1
43.394694	45.928399	1
35.166586	31.853973	1
42.932958	46.143033	1
1.972733	41.991747	1
-121.70523	36.599608	1
-121.584679	36.486999	1
-119.960492	37.503227	1
35.337053	32.23421	1
140.513879	-32.462853	1
24.466312	35.173612	1
44.956081	48.501954	1
2.760433	42.185983	1
9.264263	42.223387	1
-1.374884	42.434672	1
47.830129	50.191758	1
48.708611	49.744534	1
20.674046	39.93295	1
-3.700314	40.596012	1
4.716618	43.963283	1
3.416052	43.687277	1
34.804453	30.660847	1
21.592883	41.325403	1
-1.266086	34.482425	1
-61.344578	-29.252019	1
9.213	42.105	1
8.790115	40.74232	1
1.840301	42.114506	1
-2.643389	41.06488	1
1.774927	42.234506	1
70.63735	43.413862	1
44.363787	47.000083	1
-122.187251	38.189035	1
-122.506381	38.210645	1
150.056992	-34.569458	1
-63.716016	-35.775696	1
-2.214862	42.532926	1
26.588551	-33.620942	1
43.38265	41.842014	1
-70.712077	-30.027443	1
145.040345	-37.756239	1
26.431717	-33.124769	1
-71.080032	-34.449022	1
44.843789	41.793667	1
-56.865455	-34.267402	1
-122.68515	38.403494	1
-61.883281	-31.891755	1
-70.97396	-30.699849	1
-60.723663	-31.611188	1
28.76481	-27.219218	1
-60.817208	-32.911092	1
-65.801383	-44.887704	1
176.805224	-39.687204	1
-65.273763	-19.050263	1
-62.572765	-34.297843	1
27.740423	-29.364219	1
-69.560123	-35.745694	1
149.700163	-34.714988	1
138.98801	-32.94845	1
-55.978972	-34.830518	1
26.892635	-32.839722	1
-59.425889	-34.123021	1
146.101181	-34.095626	1
146.23276	-36.333405	1
148.431571	-33.44522	1
-71.312033	-35.507053	1
-71.667614	-35.094652	1
28.855089	-30.230727	1
28.244598	-26.218808	1
-60.586203	-31.600938	1
-71.798538	-34.993575	1
27.965044	-30.798621	1
-62.09393	-33.623878	1
-58.112642	-33.352726	1
174.994658	-37.132828	1
-71.408317	-36.048912	1
-69.424686	-31.815338	1
145.778857	-36.084205	1
33.61208	44.504117	1
-69.248636	-33.312132	1
146.881628	-33.999821	1
3.81993	43.52066	1
149.891365	-29.426834	1
145.066657	-35.83152	1
150.865407	-28.688848	1
148.648085	-32.742346	1
148.705544	-33.13399	1
-59.275343	-34.634895	1
-71.205467	-29.511981	1
147.36016	-37.773451	1
174.638786	-36.71405	1
-55.045829	-34.752675	1
-70.489438	-32.7608	1
-61.234833	-37.2584	1
149.918045	-32.433845	1
149.712128	-33.472542	1
-121.759957	36.454727	1
144.356928	-35.684917	1
-58.118288	-38.166317	1
-71.603039	-33.633052	1
28.792531	-26.183418	1
26.565796	-32.679014	1
26.804579	-29.18037	1
30.3937	-29.659102	1
142.64413	-36.729952	1
-65.044738	-37.447325	1
29.547837	-26.017424	1
-58.771614	-33.379665	1
176.901	-39.581029	1
138.69	-34.919167	1
-0.676116	42.298939	1
147.987908	-35.160305	1
150.818116	-31.219783	1
148.115641	-34.78254	1
146.338947	-35.716407	1
148.132514	-34.883808	1
151.053581	-29.817686	1
143.503815	-35.01715	1
143.572099	-35.203465	1
-0.815102	35.071338	1
175.555833	-37.635206	1
0.375334	44.090479	1
-53.734913	-31.460043	1
-58.288355	-35.057784	1
-59.532325	-38.579349	1
-59.454112	-34.687708	1
-70.580872	-40.741514	1
-61.290435	-31.318667	1
145.101914	-37.145603	1
143.838198	-36.825143	1
-118.21885	35.39538	1
-51.188314	-28.053225	1
-60.833702	-28.61349	1
47.980225	41.457228	1
143.475478	-36.581392	1
24.319663	-29.16585	1
-69.869133	-35.160196	1
147.37606	-35.215376	1
149.492176	-32.119902	1
148.329378	-30.529407	1
147.995784	-31.98259	1
151.621062	-30.432382	1
-61.16263	-32.57927	1
146.947926	-36.140487	1
-60.466005	-33.165889	1
-64.241799	-35.923222	1
30.696192	-24.527207	1
151.852095	-27.498954	1
-8.909912	38.548971	1
-74.212234	-13.147329	1
-119.090488	34.428568	1
-4.705609	36.890186	1
149.127043	-32.357562	1
146.340396	-35.9393	1
149.105597	-32.910243	1
147.236838	-35.183	1
148.942621	-32.809535	1
146.957821	-35.2915	1
19.100725	46.524281	1
7.665444	35.638439	1
-55.744468	-27.055723	1
23.262627	41.499013	1
44.210759	41.962267	1
-70.924906	-17.196709	1
45.410633	49.298155	1
27.545153	42.625418	1
-65.649246	-37.330933	1
35.690819	33.046112	1
46.719594	44.985386	1
45.849531	43.521056	1
149.914639	-31.382926	1
-2.838067	38.05294	1
6.05	51.3	1
29.749873	36.936285	1
3.94181	44.39499	1
149.248574	-33.408302	1
149.879252	-33.145091	1
148.840328	-33.601975	1
149.106504	-31.07159	1
17.600306	46.9523	1
-13.328905	27.187361	1
12.454731	41.767241	1
4.055861	43.759568	1
2.446955	42.019303	1
-1.268971	40.487692	1
30.925428	39.274873	1
-6.510847	38.866523	1
-4.912973	37.701885	1
22.749039	44.551645	1
9.179614	39.355985	1
-9.445396	30.38839	1
-1.780013	37.461958	1
-7.577497	37.928986	1
34.082737	39.193574	1
12.732196	42.620747	1
33.32102	39.90005	1
20.622402	46.266253	1
-5.05476	40.864502	1
13.640708	41.952898	1
-2.444028	38.471024	1
11.59033	42.368422	1
2.1094	43.177883	1
29.542947	40.280873	1
2.574375	43.310123	1
1.536049	42.259224	1
1.316797	42.327148	1
40.967372	47.619207	1
-7.433665	39.792095	1
28.886871	41.146309	1
28.43484	41.162348	1
12.2685	41.884716	1
22.958574	40.676517	1
0.984799	41.315276	1
48.081303	46.449977	1
29.234773	41.123371	1
33.520323	40.513939	1
41.691683	45.064332	1
24.710548	40.991452	1
-63.537809	-37.67007	1
42.904083	43.370803	1
33.999822	45.281853	1
-121.706047	37.863258	1
34.078431	44.574751	1
46.246411	42.675787	1
23.60914	46.11768	1
72.855378	41.123864	1
144.848969	-35.228684	1
-0.4988	46.35856	1
144.542417	-35.112348	1
1.179518	46.304983	1
-3.242178	38.938724	1
22.043205	40.804539	1
31.42254	38.373784	1
21.948277	40.137456	1
-2.113103	42.081745	1
31.672993	38.131957	1
12.313965	41.98063	1
-7.598343	31.372994	1
-59.030057	-24.944865	1
-0.824828	41.712557	1
14.716799	37.829866	1
19.298708	46.740994	1
9.491679	42.380233	1
-0.053185	40.142513	1
1.057959	47.200315	1
25.178375	45.917247	1
11.282312	44.341366	1
-122.18519	37.896987	1
43.505605	43.541546	1
17.723113	43.218803	1
-3.961785	41.083238	1
12.4545	42.142717	1
14.036501	40.947921	1
34.638829	38.077386	1
5.019756	43.568574	1
0.465651	46.840328	1
23.1322	40.41255	1
35.127862	37.36512	1
-0.156274	47.198878	1
-2.870157	40.944159	1
4.624487	44.792361	1
-1.668748	38.035268	1
15.913672	40.350948	1
6.043601	43.955157	1
-5.263478	40.531292	1
41.667062	39.457488	1
2.096667	47.086667	1
-2.716035	42.434109	1
1.967512	43.315468	1
-4.563574	41.571666	1
-1.933288	48.555864	1
23.817523	41.585133	1
-0.596691	45.4864	1
-8.549847	41.333437	1
22.459765	40.005098	1
3.866597	43.959969	1
4.640659	45.664498	1
0.172667	42.47397	1
20.414585	47.107117	1
12.008017	42.052764	1
-119.011489	34.185442	1
-2.619315	41.660664	1
42.752903	43.927128	1
43.43279	43.105303	1
-8.367283	38.53767	1
12.108701	43.230537	1
-8.911005	38.957341	1
46.918547	42.978562	1
47.773592	41.566949	1
46.857372	46.30714	1
-121.685692	37.999233	1
21.902987	47.95996	1
21.80887	37.701202	1
28.323343	45.046926	1
15.059567	37.772075	1
49.001391	46.482938	1
24.704381	40.663189	1
45.052726	49.467018	1
2.860947	50.257351	1
3.79051	50.62772	1
-4.27663	37.496497	1
9.457828	39.958008	1
12.877551	41.679516	1
3.897208	50.708566	1
2.366066	48.118275	1
22.031281	41.830774	1
51.140524	36.483937	1
5.759319	51.984321	1
-5.031557	42.969416	1
29.305351	40.506568	1
-2.383413	37.887577	1
-121.376405	38.346268	1
-4.149343	38.705257	1
-6.887053	40.155989	1
-2.001977	38.343906	1
21.079434	40.349892	1
27.4025	44.075833	1
-1.994722	40.744722	1
-4.132495	40.593836	1
-5.682119	41.933979	1
-4.296204	42.20211	1
6.155445	43.336296	1
-7.188052	41.307052	1
26.753661	43.581554	1
2.425349	42.906511	1
-5.233585	41.324574	1
16.032607	38.689367	1
5.14799	44.052115	1
-1.522032	43.268611	1
3.065763	48.240401	1
14.048533	41.228468	1
12.733	42.177943	1
6.022698	43.724479	1
13.435861	42.025546	1
20.737478	45.319685	1
-5.872941	42.48312	1
14.557364	37.176514	1
13.259895	41.747385	1
-4.206046	37.147506	1
1.1535	48.837587	1
-0.954862	43.324211	1
4.972037	48.653015	1
-0.781226	45.480687	1
25.505829	45.142059	1
16.238517	39.605868	1
8.162498	44.050213	1
0.05691	45.27551	1
1.735093	41.228073	1
-0.38403	42.491905	1
72.465133	41.302878	1
-3.825437	40.758438	1
35.772278	33.307458	1
-5.956493	38.967268	1
-1.622675	43.0461	1
2.938473	36.732379	1
1.701195	41.31802	1
46.375931	46.316757	1
20.147017	40.080176	1
43.147041	43.269531	1
3.873378	43.829264	1
-7.293469	31.026518	1
41.89088	43.762795	1
4.446767	36.80807	1
44.569571	40.342364	1
29.867526	46.263906	1
44.84906	41.578823	1
49.731097	35.920989	1
23.605804	41.969024	1
-2.7325	38.186667	1
15.207202	41.30758	1
11.550251	43.318822	1
-107.991646	32.888785	1
29.915771	36.65387	1
6.852083	44.065957	1
-1.309083	38.465438	1
6.749119	46.633636	1
4.847625	44.350681	1
13.272172	42.202803	1
6.368981	43.541433	1
12.836637	37.7032	1
4.66748	43.810537	1
27.600528	43.468447	1
-56.149458	-25.579314	1
5.637483	43.703418	1
15.013951	41.702175	1
22.286012	39.372982	1
20.603611	46.432222	1
28.973938	45.184177	1
46.389654	37.075132	1
28.386362	39.597958	1
12.494147	42.354172	1
-3.558136	41.625784	1
36.76224	31.75427	1
15.92852	38.230171	1
0.437184	46.929369	1
-0.16728	41.934748	1
12.085696	42.401858	1
0.869252	52.276593	1
-0.047892	45.739511	1
-3.764263	37.294455	1
16.712615	39.012221	1
-9.387603	38.736594	1
30.020743	46.355796	1
11.320113	43.552158	1
16.038258	41.844264	1
44.434022	43.090439	1
-7.579022	39.682106	1
-60.840015	-31.73719	1
-7.913497	31.126883	1
7.268858	43.89549	1
19.964524	39.954457	1
35.83965	33.034478	1
26.606995	-26.67877	1
19.098594	42.084313	1
-64.953077	-23.623706	1
-7.033097	41.859816	1
-3.774913	38.092628	1
44.9661	43.672629	1
152.614357	-27.889246	1
69.294075	38.37891	1
1.849116	41.355685	1
-7.470001	39.444152	1
71.597415	40.986491	1
28.420321	-30.26888	1
35.237907	31.938942	1
6.6125	36.347222	1
-68.94144	-31.772491	1
9.273	42.459	1
29.386741	-24.302333	1
-6.133125	31.393358	1
-2.966617	42.444728	1
-59.98044	-30.055851	1
148.287676	-34.293445	1
3.34548	43.28197	1
21.044476	44.544746	1
27.760046	43.247928	1
9.40624	42.448761	1
9.094348	39.734151	1
26.996306	40.817955	1
0.956179	41.616357	1
17.076342	40.749978	1
38.95191	8.300907	1
13.295751	37.8196	1
9.572521	39.345766	1
16.605412	40.667617	1
9.065244	41.890775	1
9.037345	39.813363	1
9.1693	42.294581	1
-3.783356	40.667524	1
34.641921	37.952107	1
44.669549	44.811157	1
19.897259	47.204489	1
-5.903203	35.756622	1
0.602358	48.938628	1
-5.49053	42.590738	1
16.559828	40.836924	1
23.318192	41.325733	1
5.204481	43.744419	1
0.359591	40.851433	1
12.558176	42.635236	1
10.998332	42.903797	1
15.197565	41.569627	1
-2.73397	38.012557	1
9.120209	42.512816	1
74.98433	33.783435	1
12.335503	54.196533	1
32.815863	38.280017	1
2.927615	39.546818	1
25.19483	-31.935744	1
0.199901	42.30261	1
46.844145	43.070399	1
-1.406432	42.742096	1
-4.023412	33.019369	1
47.226505	43.079674	1
23.101152	-34.034343	1
24.279307	-32.378856	1
-121.916045	37.86137	1
25.323806	42.097404	1
-2.238394	36.814377	1
-68.984153	-32.533561	1
0.085601	42.395677	1
-1.737717	42.583861	1
36.257303	40.405883	1
-6.538306	40.590013	1
3.448381	47.3993	1
12.710209	41.797859	1
-63.082775	-17.821466	1
8.909262	40.075701	1
5.758707	36.007896	1
0.593033	41.579157	1
36.111539	41.501879	1
35.512249	41.157974	1
16.950044	40.761536	1
29.278338	40.989497	1
152.221002	-27.656748	1
4.568586	35.820817	1
40.739841	37.304589	1
-60.541431	-34.66285	1
-59.716236	-31.387434	1
151.969131	-27.55389	1
142.998332	-35.995942	1
-58.322678	-37.71727	1
-6.899303	38.514633	1
-52.234265	-29.975714	1
29.828672	-28.658818	1
-71.36298	-34.504049	1
5.92062	43.8049	1
148.919777	-30.897061	1
26.920114	45.513161	1
21.21891	46.018562	1
21.492447	46.51363	1
21.569387	46.437885	1
21.697741	46.475979	1
20.938358	46.11544	1
21.182117	46.219398	1
21.363266	45.964664	1
21.497887	46.043125	1
23.46797	46.88962	1
28.514297	43.996672	1
28.367697	43.925528	1
28.577746	43.913601	1
28.466471	43.829612	1
28.40427	44.168232	1
21.859348	45.772002	1
25.896361	43.840363	1
26.825149	45.134017	1
26.761611	45.397818	1
26.36352	45.32296	1
26.79245	46.00959	1
23.877108	43.962822	1
23.291309	44.782665	1
26.78496	44.31853	1
28.73221	44.62867	1
28.68559	44.99257	1
28.84266	45.16748	1
28.94791	45.27903	1
29.23466	45.21575	1
29.36141	45.42679	1
29.63745	45.15947	1
26.7989	45.56337	1
26.71772	45.64616	1
28.12684	45.2487	1
28.43726	44.96569	1
28.52028	44.4364	1
28.7611	44.73537	1
28.94353	45.02258	1
24.759867	45.010223	1
149.322238	-32.623748	1
178.421819	-37.81009	1
-59.204167	-38.044167	1
28.422242	-25.785667	1
143.868657	-38.189421	1
-55.018914	-34.851368	1
-60.318235	-36.881619	1
-55.588669	-27.044876	1
-71.623023	-33.808195	1
147.525532	-33.388735	1
-70.729958	-33.337465	1
149.134253	-32.806825	1
48.026025	42.121088	1
-71.407098	-33.945189	1
144.826951	-37.531739	1
142.859532	-33.312563	1
139.852377	-36.826538	1
146.092117	-34.355275	1
138.395508	-32.6282	1
-59.175281	-33.741385	1
-70.811095	-33.540193	1
175.118998	-37.695127	1
-71.64848	-35.423238	1
-51.899316	-27.147063	1
-78.34922	-0.342485	1
151.025944	-31.129341	1
-70.846434	-33.390935	1
151.225851	-30.016588	1
149.872681	-30.493394	1
25.316944	-32.24	1
2.95255	42.320878	1
-65.043631	-32.320593	1
-50.243992	-29.889164	1
-57.992092	-31.265873	1
-65.496928	-25.958378	1
-57.245164	-33.797769	1
29.265448	-25.351621	1
148.1944	-33.120975	1
69.70352	41.10419	1
150.848029	-30.351066	1
148.846447	-32.416461	1
-72.212722	-38.632642	1
-56.351574	-34.839665	1
145.635624	-36.648206	1
-62.871833	-32.985727	1
139.097442	-33.121289	1
150.598695	-32.141535	1
-68.107676	-38.837661	1
-55.269973	-34.855718	1
-56.731347	-36.725508	1
-60.282131	-32.134033	1
-64.355934	-33.10704	1
-60.399492	-31.773782	1
142.939436	-38.276512	1
-62.626015	-39.379817	1
-55.767878	-34.240479	1
-119.120536	34.320103	1
-54.545231	-34.038797	1
43.708743	49.581287	1
30.236479	-29.271011	1
149.573176	-32.575844	1
149.097031	-33.026001	1
145.821112	-35.057356	1
24.783517	-28.780225	1
-5.930142	37.079141	1
-55.822418	-34.767933	1
0.403558	40.481807	1
144.918585	-33.770441	1
144.517011	-34.095713	1
149.754305	-31.968074	1
-78.47755	-0.073704	1
-66.206341	-17.387826	1
-5.73094	38.64608	1
143.957993	-34.240385	1
-1.935119	37.165554	1
-122.724311	38.278897	1
37.430518	44.791098	1
48.005797	41.55319	1
-0.83662	45.87211	1
24.803596	42.371044	1
-3.202129	37.165536	1
-120.253258	37.283663	1
2.045297	33.978737	1
-72.66053	-38.752068	1
-108.389307	32.985092	1
25.105586	35.285169	1
47.966996	42.021385	1
-4.074861	32.33365	1
44.478134	44.036508	1
45.65805	46.113505	1
4.22848	51.05938	1
14.226984	37.611893	1
-70.840375	-32.223239	1
8.558715	39.30511	1
-1.694398	40.885159	1
4.176838	43.53096	1
-4.763489	41.469506	1
2.658181	43.044682	1
21.346394	47.618083	1
-7.304674	39.987358	1
45.024126	41.521943	1
67.514609	39.919908	1
4.21551	45.704914	1
0.17417	45.3925	1
-122.061018	37.083314	1
3.552222	43.442222	1
-78.431568	0.01117	1
-62.710502	-31.966672	1
-2.734062	40.035494	1
-122.029512	37.669893	1
-122.966421	38.594957	1
-120.406715	34.616226	1
45.811938	40.613975	1
-121.759278	37.645222	1
43.451181	44.881845	1
44.629946	42.85104	1
-8.69996	41.618125	1
-4.308065	41.39428	1
-1.778001	41.399948	1
-5.832507	42.134449	1
26.121075	40.910383	1
4.344043	43.657154	1
0.949683	43.418137	1
24.607173	41.042902	1
-5.159953	38.808761	1
-1.311267	41.853142	1
3.92814	43.577682	1
8.678991	40.658869	1
11.970494	42.334096	1
-4.524525	41.686272	1
-1.452522	47.374288	1
-3.518015	37.134995	1
1.256868	43.867677	1
28.195558	41.405126	1
-3.040461	40.769347	1
-3.381424	42.05162	1
11.515445	42.883017	1
35.01519	44.929686	1
4.00734	43.8674	1
79.831225	44.472428	1
19.370853	45.622464	1
-1.866066	42.919538	1
-0.64048	45.83352	1
47.652901	42.708839	1
26.756965	-22.375903	1
23.776241	38.23451	1
20.336061	45.377723	1
-121.619758	36.827122	1
14.470496	41.08062	1
26.957487	49.440748	1
11.747247	43.774425	1
33.949946	44.610169	1
44.987091	49.37955	1
-121.66272	38.12037	1
44.299109	43.285635	1
33.658309	45.064582	1
34.405533	44.735783	1
33.985412	44.409558	1
1.580412	41.777613	1
27.81328	45.806611	1
138.42284	-30.53605	1
72.699925	41.212959	1
72.911548	41.348883	1
72.70362	41.062357	1
72.830342	40.943232	1
73.2969	40.7696	1
74.3	42.857	1
3.756604	43.601151	1
-0.206093	42.170069	1
-2.423163	39.562927	1
3.894485	44.060839	1
55.367596	37.298901	1
-1.084383	46.318218	1
16.818947	38.930131	1
3.221105	43.871255	1
0.149045	43.399291	1
27.239402	39.065639	1
1.820414	47.114875	1
-3.425702	41.369301	1
35.085072	40.560737	1
-3.580478	42.93222	1
-0.855086	40.993167	1
0.089755	46.166501	1
-1.192716	41.815303	1
-0.106397	40.616988	1
13.734383	37.778335	1
26.530466	42.400536	1
-8.264135	39.448445	1
21.374509	41.385881	1
5.330845	50.221303	1
27.915594	43.718131	1
-0.07528	45.398363	1
-1.645783	40.782204	1
-123.171392	42.507594	1
12.774262	41.551085	1
32.461923	40.168009	1
6.140388	43.457105	1
137.49835	-31.33888	1
137.4952	-31.4528	1
33.786292	46.292495	1
41.966204	45.677204	1
41.958823	45.54042	1
79.893052	44.319487	1
-4.209158	41.005408	1
-3.036347	33.864258	1
8.70934	42.1387	1
44.646172	41.747959	1
-3.766096	37.184759	1
-105.595624	34.245288	1
34.091917	44.829858	1
33.99647	44.697206	1
33.745919	44.651932	1
-104.650194	32.265625	1
-122.353758	38.219192	1
6.626114	36.544058	1
6.792136	36.502293	1
-6.932033	40.992775	1
20.276721	45.458283	1
27.686435	46.21587	1
137.586741	-34.069272	1
-123.258219	43.292409	1
35.370554	45.173734	1
-122.616158	38.003326	1
-112.368781	34.595054	1
-121.439363	38.270431	1
-2.044465	34.488723	1
-121.469145	36.734762	1
24.726368	41.176786	1
29.517126	45.283088	1
2.370487	42.090311	1
70.47824	39.96133	1
70.267513	39.944624	1
-9.037962	38.63926	1
-3.957636	42.788624	1
-4.447722	41.937439	1
13.670048	45.081225	1
1.566728	46.582132	1
-4.025912	40.879059	1
2.20215	41.562028	1
-3.13955	37.311432	1
-0.392207	46.419907	1
5.623047	49.542467	1
6.495306	43.480078	1
-5.8112	41.533482	1
2.520169	43.208832	1
27.323333	38.618056	1
-3.60168	37.956421	1
13.290752	42.05151	1
-3.673256	37.434756	1
-5.851425	40.928602	1
19.609466	45.864234	1
8.752075	42.037308	1
0.932745	41.145008	1
2.757217	43.268644	1
12.929909	42.221167	1
-3.864044	39.577352	1
15.855239	37.984065	1
-0.634164	41.01943	1
32.766058	39.692774	1
-1.1235	41.973819	1
11.244693	43.949039	1
-55.054741	-24.306268	1
8.918848	39.406308	1
-1.092572	41.74239	1
0.565713	46.742581	1
20.914435	47.487823	1
-3.678432	41.637401	1
33.271953	47.293585	1
23.650863	38.334616	1
44.276608	42.822394	1
44.377157	46.349103	1
68.623142	44.8611	1
24.614565	35.333176	1
-120.438972	38.193122	1
47.581565	42.786956	1
44.759058	42.802702	1
44.245948	46.350759	1
-5.091226	37.225082	1
35.22614	33.069188	1
-118.483435	35.228774	1
-6.117697	36.66047	1
21.707443	41.945486	1
2.241177	42.135817	1
3.719247	43.793903	1
-3.269258	41.50679	1
-120.3782	37.364772	1
-121.515881	36.233224	1
16.27735	43.546652	1
-121.433927	36.343346	1
-60.246075	-33.298656	1
31.465015	-29.108505	1
11.530123	42.698267	1
6.185177	36.647556	1
-0.56337	45.60482	1
5.12349	49.95986	1
20.086553	41.104973	1
15.577497	41.874898	1
5.68665	43.554222	1
-7.895122	38.56534	1
-2.355518	38.951523	1
29.971091	40.137737	1
22.930138	47.299892	1
75.787031	33.374081	1
15.60612	40.680875	1
-5.724795	41.452391	1
0.524167	46.266944	1
-0.543247	45.273182	1
12.176885	42.224353	1
12.824634	41.919691	1
-3.191618	40.986069	1
1.280059	42.0674	1
-1.88465	40.848726	1
-0.581111	38.513611	1
3.030806	41.976053	1
21.287634	45.203683	1
57.919093	29.08135	1
-3.615767	39.099827	1
2.768204	35.926349	1
3.427803	43.363124	1
-2.49448	40.371076	1
2.385549	42.567981	1
-3.646737	37.16538	1
-2.429997	36.908598	1
0.134743	42.077774	1
30.067219	40.22775	1
-51.83157	-23.19386	1
141.202086	-32.416699	1
42.843948	45.117603	1
8.603933	39.953704	1
47.465064	43.091265	1
-9.193064	39.000674	1
-4.288825	39.200851	1
-4.388896	39.700251	1
69.588444	42.313058	1
-3.998033	40.219543	1
144.932843	-36.007459	1
141.300129	-32.723548	1
-3.173001	40.729461	1
21.780813	40.575446	1
-4.199223	40.050874	1
-2.325539	47.48019	1
2.413957	43.535436	1
8.727205	40.226061	1
-8.57057	39.163228	1
-5.672694	36.84084	1
33.760292	44.545169	1
29.140942	-31.268732	1
27.394247	-30.610735	1
27.38382	-30.505917	1
-59.647456	-32.917372	1
149.054612	-25.933886	1
28.473589	-25.69542	1
-63.21335	-34.699322	1
-64.561699	-32.1961	1
-64.40435	-31.691078	1
-57.191772	-34.437338	1
23.723703	46.2622	1
22.79025	44.203888	1
27.88258	44.505448	1
27.8246	44.897652	1
21.482136	46.141098	1
21.568737	46.33569	1
21.839443	46.538059	1
21.95908	46.58799	1
23.68187	45.187252	1
22.358274	47.036354	1
23.88344	46.56345	1
24.165583	43.741174	1
22.059825	47.164528	1
28.064476	44.100001	1
28.056066	43.982803	1
27.962076	44.042296	1
28.101226	43.856573	1
27.288769	44.226415	1
28.277931	45.282969	1
28.536288	45.037599	1
28.480501	45.184302	1
29.224361	45.013103	1
28.615547	45.118583	1
28.496409	44.106865	1
28.112745	44.280286	1
28.156692	44.718917	1
28.269042	44.64923	1
28.378162	44.310441	1
28.509765	44.290719	1
28.181728	44.404443	1
24.448944	44.016586	1
24.413197	44.4069	1
23.195189	45.893211	1
25.168354	44.170086	1
25.315372	44.152	1
27.767853	44.325268	1
27.876463	44.41288	1
26.522419	44.215744	1
26.429306	44.28112	1
24.650905	43.840691	1
24.113762	44.436984	1
24.243603	44.459618	1
25.494512	44.827	1
26.54661	47.23398	1
23.86114	46.31455	1
26.357	47.20032	1
27.12469	46.07791	1
27.00104	45.64467	1
27.32656	45.5118	1
27.10463	45.54375	1
26.88259	47.78681	1
27.89113	45.73495	1
27.26671	45.66753	1
26.54808	47.60485	1
26.95313	47.93752	1
26.50345	48.02823	1
24.23853	46.41219	1
24.102051	44.146053	1
23.577627	44.413048	1
21.079868	45.978142	1
21.188577	45.821024	1
20.973067	45.871815	1
21.961519	45.845136	1
21.964879	45.946908	1
27.39912	47.32202	1
27.25954	47.54603	1
27.08724	47.60615	1
26.74718	47.90566	1
27.25261	47.35621	1
27.11488	47.38312	1
26.87018	47.20429	1
26.66353	47.08067	1
27.68736	46.32827	1
26.8992	47.56138	1
27.01601	47.76721	1
27.18327	47.22527	1
26.333132	44.850937	1
26.443531	44.974709	1
27.438078	46.351883	1
27.08062	46.638271	1
27.413345	46.210297	1
27.821054	46.247631	1
23.99681	46.67953	1
27.867062	44.207626	1
-71.068859	-30.477048	1
-66.277778	-40.821111	1
-61.903607	-38.17163	1
151.374058	-31.23915	1
27.541843	43.017338	1
152.261409	-28.072744	1
-59.656389	-30.771111	1
151.548603	-29.824473	1
148.897075	-36.442432	1
149.183087	-36.068729	1
-68.939723	-32.856538	1
142.0164	-36.1679	1
150.079804	-31.089025	1
146.066178	-34.918598	1
148.353004	-34.549593	1
-61.747381	-37.469325	1
142.389223	-38.310602	1
-56.223946	-34.754674	1
148.950223	-34.917354	1
149.486394	-31.265729	1
77.667063	44.18783	1
174.789606	-36.948495	1
149.032143	-36.203158	1
23.939225	-30.7162	1
-65.709817	-26.851667	1
-58.0381	-32.5289	1
149.295278	-36.520278	1
25.760082	-33.519289	1
149.773347	-30.131749	1
150.09089	-30.605187	1
147.877502	-30.514544	1
150.649338	-31.407737	1
146.634146	-33.044732	1
149.335451	-29.345089	1
147.368489	-29.704192	1
150.289922	-30.044377	1
150.246291	-30.380107	1
-71.424444	-35.333056	1
147.312126	-35.06419	1
-64.35947	-32.984814	1
144.4043	-37.8738	1
174.619058	-36.832041	1
25.456169	-34.017285	1
-66.328329	-17.389843	1
-68.047153	-16.642232	1
149.596436	-33.53551	1
148.587137	-31.972991	1
-65.755169	-27.872107	1
-58.016235	-33.283501	1
147.494896	-31.038528	1
148.930655	-36.573283	1
149.142085	-35.152853	1
136.613588	-32.535751	1
18.775025	-33.9426	1
47.336225	42.967855	1
-120.641479	37.39826	1
-121.30445	36.842579	1
151.349674	-31.368536	1
149.488159	-32.362036	1
149.612863	-32.021594	1
149.264448	-35.078248	1
-1.24	39.76	1
13.514022	37.548985	1
4.940268	43.664211	1
150.698138	-30.574624	1
3.976162	36.203936	1
146.6043	-34.8549	1
34.975488	31.854551	1
144.636009	-33.874737	1
11.590712	42.459034	1
-8.003199	37.046677	1
150.738137	-31.352317	1
151.19232	-31.549288	1
150.284126	-30.295393	1
149.453032	-35.391658	1
2.4167	42.73228	1
144.217899	-33.915691	1
3.09183	43.1349	1
6.08298	43.8281	1
2.90582	43.25673	1
148.223509	-32.598269	1
6.719925	43.659174	1
-98.370267	38.013808	1
-4.728961	37.027347	1
5.42607	43.591878	1
22.53845	40.509096	1
1.804233	41.498784	1
-5.407219	36.977083	1
9.105513	40.027864	1
4.132943	39.944322	1
3.398457	43.503154	1
12.865685	43.810497	1
18.0751	40.347793	1
3.988514	44.148247	1
77.9332	44.432028	1
-0.90695	45.65207	1
-0.37119	45.36514	1
35.744489	32.965563	1
34.948222	45.181082	1
-101.728173	33.726495	1
-9.297201	39.250287	1
16.527559	43.575396	1
42.489459	46.483193	1
150.34623	-30.735263	1
46.432824	42.358457	1
33.679777	44.744308	1
149.180618	-35.720658	1
-0.37158	43.82563	1
146.754704	-35.976815	1
-4.230833	37.274167	1
-3.507771	40.379876	1
-3.877271	42.275778	1
-6.404305	40.71247	1
3.705953	43.92508	1
-3.632233	41.526046	1
1.688511	41.676526	1
-0.964731	46.506353	1
-4.870769	40.621043	1
26.55437	40.682666	1
2.901481	33.828047	1
3.319581	43.619935	1
-4.210892	40.155314	1
-3.978955	39.878516	1
-4.470561	36.739462	1
27.340364	37.944128	1
-3.824584	37.68369	1
2.320776	43.147171	1
5.256586	50.945944	1
-8.325775	38.701722	1
2.461188	42.163758	1
8.463611	50.090833	1
12.139227	45.611591	1
16.155493	40.920118	1
-0.711936	40.244661	1
22.58476	37.815717	1
10.556432	43.245054	1
11.116976	43.724277	1
25.227241	41.992664	1
0.502843	41.696235	1
74.417913	33.421517	1
25.921384	39.148132	1
-5.237226	41.600383	1
-0.43902	45.70464	1
-5.286519	37.7214	1
-2.469706	42.233856	1
-6.174592	39.34328	1
35.4195	33.025251	1
47.508536	43.267029	1
-122.98706	38.475556	1
-9.04239	39.182061	1
-102.733857	34.230095	1
-116.619661	31.553102	1
-111.76113	42.20644	1
150.242196	-30.558129	1
34.687761	44.797097	1
47.199671	42.313117	1
23.581097	46.836697	1
152.414689	-27.726861	1
34.255367	44.849683	1
150.144884	-30.5251	1
148.417621	-34.844337	1
6.542251	43.712185	1
-1.738813	41.90838	1
-5.133421	41.206274	1
3.540016	43.967998	1
5.163217	43.635739	1
22.568611	40.188611	1
4.212957	36.348551	1
75.392406	33.147744	1
24.144223	40.838722	1
12.368763	42.590438	1
-0.074263	39.963539	1
23.471653	40.893913	1
14.617627	41.431811	1
14.932605	41.872718	1
1.429297	43.233885	1
7.36	43.833611	1
3.517855	46.5985	1
-3.006093	38.01586	1
3.674756	43.709541	1
5.092749	44.306992	1
-5.101959	41.72977	1
-4.692484	50.355844	1
0.724171	42.009974	1
22.724861	38.407932	1
-4.300822	41.733148	1
-0.450264	41.808087	1
8.897097	44.49503	1
11.575392	43.2061	1
-2.339389	42.10088	1
-2.617551	40.210331	1
-2.978366	39.949862	1
2.093644	41.826626	1
-1.991627	41.961529	1
-1.740959	40.404089	1
-4.16761	38.90161	1
-3.935389	40.701951	1
-121.41403	36.452108	1
16.043683	46.402257	1
-0.295	47.189444	1
16.422911	40.518284	1
15.547701	40.395009	1
-9.406401	38.843307	1
8.560871	40.345756	1
-1.634945	42.649158	1
151.687073	-29.992385	1
150.45898	-30.268051	1
33.928975	44.913777	1
30.720423	46.57351	1
47.844635	42.13695	1
22.483048	40.27973	1
-1.905694	34.689375	1
-8.891863	38.731162	1
25.436019	35.189278	1
29.495721	37.158245	1
31.181037	47.610408	1
31.044799	47.95258	1
43.16872	47.575748	1
-4.280393	42.344617	1
4.16376	43.85143	1
6.12794	43.15217	1
2.98118	43.03959	1
-1.597536	42.051595	1
-1.83099	39.000633	1
-2.343513	42.676645	1
-3.117213	40.314758	1
16.764481	40.902365	1
-4.754722	42.511389	1
51.495521	35.500933	1
3.18854	46.096587	1
10.845671	43.549926	1
-0.196992	46.284203	1
9.448919	42.534744	1
18.605877	46.562591	1
-0.969741	41.661976	1
1.55796	41.416963	1
-2.16837	37.711036	1
0.647973	47.023414	1
14.09015	37.936627	1
1.616471	47.126776	1
-4.176552	41.219245	1
18.861134	46.387941	1
13.842828	37.808533	1
4.958416	36.535516	1
5.386843	36.213716	1
14.627161	37.341183	1
7.670083	48.376232	1
-3.222376	40.367751	1
-6.382037	33.916344	1
15.534226	40.835422	1
32.521159	37.895777	1
151.567693	-30.62556	1
-5.018359	41.54229	1
33.911517	45.20981	1
-122.648645	38.113827	1
-0.8367	46.30327	1
150.496569	-30.399961	1
73.021457	40.920239	1
8.364184	40.568109	1
-3.684034	40.506771	1
15.317522	41.365583	1
5.453994	43.469331	1
6.045568	47.247436	1
9.088067	40.124286	1
6.158333	43.9075	1
-0.516658	38.839875	1
-6.512075	39.451947	1
-2.062559	37.651071	1
0.159613	46.95316	1
-3.885609	40.561678	1
2.077591	41.571805	1
9.262115	39.224981	1
3.266344	45.944503	1
4.618404	44.161137	1
27.897628	39.6351	1
-0.988272	41.465416	1
22.181326	38.695875	1
-4.881608	37.92487	1
-1.539001	42.948715	1
35.155446	32.788659	1
34.369776	45.720659	1
-101.810514	21.826086	1
152.554544	-25.692377	1
148.472044	-32.271977	1
0.73916	46.7704	1
139.93075	-31.92531	1
144.809289	-33.671961	1
-3.373319	40.545628	1
-0.24564	47.095146	1
12.962854	41.591064	1
-58.104538	-35.492505	1
-64.848353	-30.688054	1
152.205452	-25.878942	1
25.41225	-33.6128	1
20.326327	-34.336739	1
152.184678	-28.1592	1
-59.638657	-35.635268	1
23.654303	-31.532486	1
22.155812	-34.011119	1
147.630223	-33.742264	1
-60.65974	-33.76805	1
-64.544353	-31.467817	1
-56.39165	-34.202302	1
17.000674	39.038881	1
148.187285	-32.731008	1
-67.530278	-29.145556	1
26.798283	41.412413	1
-4.84189	42.139411	1
148.325377	-33.138754	1
143.967739	-34.768006	1
22.502024	47.559977	1
24.543611	47.001389	1
27.481461	45.291382	1
26.532523	44.713136	1
27.029758	44.611794	1
27.972675	44.91341	1
28.035799	44.794563	1
27.630787	45.216021	1
27.820012	45.23716	1
21.786131	46.624496	1
21.339418	46.410702	1
21.313602	46.528961	1
20.725863	46.166401	1
21.292175	46.277752	1
21.997952	46.730728	1
21.04105	45.49986	1
22.139448	47.062859	1
23.086405	47.162148	1
24.179583	46.795922	1
24.431521	46.48347	1
24.64443	44.189903	1
25.06924	45.32253	1
21.56609	44.88369	1
24.231313	44.133434	1
24.287472	43.981229	1
21.518923	45.877846	1
23.178162	45.743057	1
21.619114	45.802921	1
24.963108	43.911007	1
24.949802	44.149155	1
25.061239	44.234463	1
25.295476	44.01495	1
25.110918	44.404774	1
25.220835	44.331913	1
24.317727	44.695193	1
25.819767	44.173447	1
25.985781	43.970284	1
21.519358	45.448364	1
21.706041	45.382294	1
24.196753	44.271289	1
24.789268	44.131074	1
27.98639	46.94787	1
28.16173	46.64046	1
28.12021	46.26572	1
27.56446	46.12156	1
24.435278	46.725	1
24.413056	46.814722	1
23.369659	44.268799	1
27.30742	47.45306	1
23.192299	44.284218	1
21.34704	45.324978	1
20.868093	45.559761	1
21.05201	45.395252	1
27.55005	47.02648	1
26.90949	46.92632	1
27.93805	45.95311	1
28.02902	46.06219	1
26.27969	47.52717	1
28.298103	44.958603	1
28.600121	44.852982	1
28.610609	44.592783	1
27.67382	44.896111	1
28.125496	44.983047	1
27.534439	47.311211	1
22.737788	44.712802	1
27.067606	45.311825	1
27.202377	45.164345	1
27.496424	44.95356	1
27.676285	45.025543	1
27.622219	44.799809	1
27.885794	45.088722	1
149.101273	-35.370909	1
12.258672	44.008614	1
148.03296	-35.314889	1
-0.17462	46.14048	1
149.889685	-29.906178	1
-57.899845	-36.076753	1
-59.167057	-37.324445	1
146.870911	-36.063386	1
176.806081	-39.782965	1
144.056058	-34.633651	1
-70.46025	-32.855145	1
-54.138997	-32.40485	1
37.827253	13.058125	1
23.907792	-33.183504	1
25.31392	-33.796867	1
-71.81024	-13.57366	1
149.277142	-29.244123	1
151.341369	-29.208635	1
147.914888	-33.017314	1
149.166566	-29.598047	1
-59.186619	-34.531574	1
144.43829	-35.904192	1
18.599167	-33.827221	1
140.734424	-37.679888	1
18.596503	-33.67765	1
-64.974737	-31.977856	1
46.854306	49.12203	1
147.0318	-38.0907	1
141.532623	-31.029743	1
149.497574	-32.914744	1
5.15052	43.37008	1
149.795235	-32.172547	1
146.152203	-34.438623	1
144.4997	-36.8008	1
10.498104	36.031858	1
-56.701074	-34.362937	1
143.8227	-38.419	1
148.590884	-34.523481	1
-120.234337	35.025585	1
144.257853	-34.637202	1
144.3339	-36.4944	1
150.71221	-33.898426	1
-0.71199	45.37944	1
-104.811207	32.219067	1
-1.05582	37.982285	1
-121.32418	37.86029	1
45.353328	47.796086	1
-0.76	38.68	1
150.934911	-32.273348	1
-5.174489	40.137414	1
25.810459	48.830378	1
67.031667	39.655556	1
26.418189	41.189966	1
33.370859	39.366159	1
32.393587	46.419024	1
32.000756	46.983221	1
-0.472926	44.922123	1
-122.328802	37.261557	1
39.778133	13.812382	1
-0.565	45.38906	1
-2.399647	38.798176	1
5.493998	50.753426	1
14.985223	40.619159	1
28.969229	39.157562	1
-5.152715	42.755154	1
-2.882139	38.24859	1
-0.910545	39.467957	1
13.477077	42.549953	1
11.160278	44.993056	1
10.503283	43.43993	1
75.665356	33.020269	1
-6.496429	34.05689	1
5.888193	43.966182	1
3.242032	43.535117	1
14.00002	56.36242	1
-122.74604	38.038002	1
-122.58693	38.356827	1
-121.71518	37.336297	1
-104.403	35.909	1
35.0633	45.0968	1
-121.688812	38.428345	1
46.906584	42.404798	1
-122.250197	37.352303	1
2.6883	42.70007	1
0.97188	44.08986	1
-0.268445	45.576542	1
24.750033	35.060743	1
-2.950984	40.165966	1
1.640833	36.266389	1
17.480347	40.325301	1
14.619875	45.039538	1
-7.904387	37.897016	1
-1.331106	42.645958	1
13.297892	42.369911	1
3.981745	45.658317	1
2.358399	41.839414	1
9.107778	41.720556	1
-5.524161	37.646784	1
-2.531992	37.80859	1
-7.013416	41.152032	1
36.717515	34.709788	1
-1.700313	42.004033	1
2.833195	34.452429	1
2.09963	44.64879	1
-117.758483	33.89315	1
2.884252	42.197493	1
149.528235	-33.449096	1
-3.498618	41.065387	1
-1.352369	54.498452	1
149.010188	-31.29187	1
2.2655	43.54027	1
-0.33487	45.17286	1
137.47483	-31.24111	1
-3.547376	40.50826	1
-2.414401	42.464175	1
51.389481	32.531891	1
13.799483	41.999474	1
-2.880627	42.373395	1
-4.391055	40.292139	1
-3.323889	37.531389	1
-5.540657	41.698468	1
12.318966	42.349922	1
0.819298	47.23258	1
0.224268	43.928789	1
16.017921	40.754852	1
28.2775	38.968383	1
12.225607	42.477145	1
-1.28471	46.500909	1
9.147397	39.624544	1
1.578705	41.306182	1
-3.889196	37.458572	1
-4.287374	40.573605	1
1.671795	41.505699	1
-3.968258	40.484887	1
17.606525	40.420734	1
-3.339966	40.633219	1
-4.636823	39.661164	1
-2.203535	40.072746	1
16.323037	40.026335	1
14.424424	37.634337	1
-1.774535	42.675305	1
24.385353	-28.466288	1
-7.997939	39.001713	1
-121.956024	37.404736	1
-122.816819	38.175071	1
151.140253	-31.341408	1
-0.86483	45.55781	1
-0.83727	45.13684	1
-0.69	40.03	1
6.6893	46.52132	1
27.007132	39.53256	1
0.849921	41.50403	1
-0.713665	52.382059	1
21.025268	40.735965	1
-4.153738	43.004518	1
30.264722	38.469722	1
2.243494	42.043212	1
2.095033	42.051951	1
38.644458	13.888469	1
11.664167	43.586667	1
-54.233631	-24.809034	1
149.311567	-29.607345	1
6.69244	36.41323	1
51.471668	35.294998	1
-120.775617	38.220396	1
1.835997	41.7794	1
-71.28352	-32.981234	1
-8.555994	31.459748	1
-61.272116	-32.823738	1
-54.993056	-26.620278	1
-69.324888	-33.390872	1
-5.588303	31.548427	1
21.73982	40.730531	1
-2.802849	31.161285	1
-58.001903	-33.955611	1
147.691881	-34.559974	1
-78.68873	-1.689187	1
-71.164023	-32.085735	1
147.44323	-31.69173	1
146.270598	-34.806332	1
-105.461902	32.448167	1
146.988905	-35.967713	1
-78.714965	-1.928718	1
149.394493	-29.261802	1
149.97879	-32.927788	1
-71.925576	-37.242218	1
142.3997	-34.7492	1
145.96088	-34.255493	1
140.558919	-35.378813	1
22.32534	-32.077698	1
-121.415496	38.6942	1
146.89837	-34.864407	1
144.3917	-33.135678	1
145.5105	-36.0894	1
137.5282	-31.60298	1
145.412236	-30.173413	1
-6.064083	38.020287	1
146.333043	-35.198858	1
0.04343	46.30406	1
146.249989	-35.127502	1
68.717053	38.45521	1
149.396066	-33.103594	1
146.262214	-35.274089	1
144.1343	-36.4218	1
12.287459	43.216067	1
28.640307	41.203993	1
44.705578	41.087547	1
-121.151346	39.2757	1
45.079429	40.914868	1
26.619536	39.571353	1
21.805422	48.436599	1
147.615282	-35.167484	1
-103.768814	33.81695	1
0.20774	45.85453	1
0.20075	44.04123	1
75.279996	33.933799	1
-4.881393	41.534743	1
22.82591	40.753417	1
-1.029722	46.735554	1
9.069789	39.443677	1
10.818981	42.898793	1
18.374832	47.705391	1
-1.319252	42.074726	1
20.812969	47.716726	1
-71.461357	-16.474813	1
5.06755	44.16752	1
-100.850625	24.13128	1
40.183766	50.089966	1
6.45444	43.39205	1
2.5004	42.66205	1
5.64726	43.27174	1
138.82914	-35.40893	1
145.354201	-34.13761	1
-0.07376	46.07567	1
36.060833	39.298889	1
34.799168	37.333611	1
35.24361	37.075001	1
44.082703	42.208305	1
-7.459245	33.52267	1
13.783584	43.089584	1
2.750285	41.777653	1
2.86593	39.664233	1
147.320491	-33.804669	1
-122.312397	37.956395	1
-120.286605	37.7994	1
-108.428618	32.550258	1
-100.865153	25.35775	1
0.6793	43.27422	1
-3.227997	41.402363	1
1.68055	43.63586	1
0.55215	45.27925	1
148.319737	-35.025258	1
21.117887	47.598764	1
3.675737	43.491215	1
8.943097	39.661563	1
1.258409	44.414374	1
14.427775	37.273679	1
12.740197	43.798752	1
0.37057	44.508658	1
-7.151262	31.277798	1
25.436966	-33.858736	1
-121.467613	37.019436	1
-119.673378	39.940987	1
-122.86097	42.458287	1
69.354502	40.931941	1
4.3106	45.08784	1
30.581656	46.616719	1
-3.974417	41.251135	1
8.979199	40.613916	1
-6.674003	40.412922	1
-53.726371	-24.739665	1
34.944353	32.415933	1
-122.831414	38.423825	1
149.764495	-30.312796	1
145.251781	-33.654865	1
146.94548	-35.742011	1
150.325707	-30.448041	1
150.815567	-32.271673	1
0.0647	42.169617	1
0.92051	42.26346	1
24.564	35.241628	1
-4.156266	39.152443	1
148.957838	-34.539337	1
-69.784961	-35.865259	1
149.977777	-34.783323	1
148.121117	-33.348519	1
-71.442854	-33.31217	1
-58.954098	-31.497381	1
151.114622	-32.061432	1
-119.516791	43.631485	1
-120.466952	40.989218	1
144.300942	-34.47781	1
-6.777438	30.958192	1
35.788465	32.866882	1
138.79111	-34.62434	1
-66.511622	-27.038192	1
-71.483956	-32.921964	1
25.646426	-32.968638	1
26.683538	-31.717805	1
25.467925	-31.298422	1
-65.265295	-19.157037	1
-63.86831	-18.17534	1
144.0573	-35.5826	1
151.567869	-27.394532	1
28.766	-31.5819	1
-69.990596	-35.921111	1
-70.18142	-35.831661	1
145.336794	-35.838651	1
149.030146	-32.404824	1
4.99003	44.74877	1
147.923	-34.0245	1
147.691	-33.8844	1
147.452	-33.7402	1
147.952456	-30.998121	1
151.556412	-29.976553	1
149.011805	-33.585557	1
146.049128	-34.648341	1
144.070081	-34.275611	1
24.103202	-32.788878	1
24.219474	-31.661955	1
147.10495	-26.0358	1
23.38392	-31.69291	1
146.7458	-33.0503	1
-118.71955	34.40332	1
150.972259	-32.431324	1
144.5602	-36.6258	1
2.7456	43.17271	1
144.283508	-34.247808	1
150.452969	-34.13416	1
144.902266	-34.395614	1
144.6896	-36.3189	1
4.27442	44.29001	1
25.9966	40.8381	1
0.32233	47.21285	1
146.395428	-38.215292	1
-118.775556	34.964167	1
5.29239	43.63987	1
-1.06878	45.73036	1
1.5272	35.36588	1
27.812621	44.120227	1
-0.97185	45.95759	1
-121.746017	37.216178	1
-122.046293	37.814599	1
-108.743631	32.977722	1
-0.44417	45.46336	1
-3.590615	41.390325	1
-8.950739	39.36128	1
-123.785422	40.063411	1
2.90808	42.56495	1
5.354406	45.660275	1
-3.765881	40.330713	1
74.687078	34.259789	1
-2.891399	41.483528	1
33.883188	44.476565	1
43.023191	44.263301	1
-5.023141	42.318101	1
4.93295	44.00693	1
-120.821832	36.347767	1
151.724094	-27.457839	1
8.95206	41.80657	1
5.65554	43.45156	1
1.19708	43.502487	1
-1.602703	41.817663	1
0.762297	43.756517	1
23.994735	37.926374	1
-1.605271	42.260634	1
-3.148902	41.331533	1
148.938319	-32.491987	1
145.3943	-36.167	1
-122.411943	37.389903	1
8.8565	41.74383	1
-74.23668	-12.933837	1
27.483416	45.148001	1
41.552675	19.828172	1
-3.28418	40.86996	1
144.1844	-36.2407	1
-104.940024	32.095615	1
-117.20474	32.906725	1
146.863305	-35.903919	1
145.119191	-33.755105	1
149.388267	-31.986316	1
145.246694	-35.450077	1
8.46739	47.50868	1
-119.834685	42.215417	1
-106.143465	33.883305	1
144.931819	-35.819062	1
148.565523	-33.35705	1
142.8645	-37.8705	1
145.550187	-29.765263	1
143.8988	-37.0943	1
149.749243	-32.714221	1
150.342626	-28.97859	1
149.622306	-32.751187	1
148.425883	-33.916426	1
150.311073	-29.114949	1
146.621925	-31.550241	1
150.090249	-29.380064	1
20.990924	-33.182866	1
30.887151	36.948053	1
-72.154561	-13.303339	1
147.850005	-34.602089	1
147.820048	-34.695311	1
-0.71	38.3	1
144.2367	-38.0969	1
46.5218	39.0571	1
-103.935	30.603	1
26.029692	60.684394	1
21.797478	48.595593	1
[truncated: 3,603 more rows]
